# Supplementary material for: On-demand switching from mono-silylene to bis-silylene to access mono-, di- and mixed coinage metal complexes
Source: Chem Sci. 2025 Aug 15;16(35):16057–62. doi: 10.1039/d5sc04287a (PMC12356211; doi:10.1039/d5sc04287a)
Supplement: SC-016-D5SC04287A-s002 [file SC-016-D5SC04287A-s002.cif]

# Supplementary Information (SI) for Chemical Science.
# This journal is © The Royal Society of Chemistry 2025

####################################################################### 
# 
# This file contains crystal structure data downloaded from the 
# Cambridge Structural Database (CSD) hosted by the Cambridge 
# Crystallographic Data Centre (CCDC).
# 
# Full information about CCDC data access policies and citation 
# guidelines are available at http://www.ccdc.cam.ac.uk/access/V1 
# 
# Audit and citation data items may have been added by the CCDC. 
# Please retain this information to preserve the provenance of 
# this file and to allow appropriate attribution of the data. 
# 
#######################################################################

data_xf-si2ag1-new
_database_code_depnum_ccdc_archive 'CCDC 2393511'
loop_
_audit_author_name
_audit_author_address
'Xiaofei Sun'
;Karlsruhe Institute of Technology (KIT)
Germany
;
_audit_update_record             
;
2024-10-24 deposited with the CCDC.	2025-07-30 downloaded from the CCDC.
;
# start Validation Reply Form
_vrf_PLAT910_xf-si2ag1-new       
;
PROBLEM: Missing # of FCF Reflection(s) Below Theta(Min).         12 Note  
RESPONSE: The innermost reflexes are effected by the beamstop settings
;
# end Validation Reply Form
_audit_creation_date             2024-10-22
_audit_creation_method           
;
Olex2 1.5
(compiled 2024.02.16 svn.r378c4104 for OlexSys, GUI svn.r6928)
;
_shelx_SHELXL_version_number     2019/2

_audit_contact_author            
;
      Prof. Dr. Peter W. Roesky
      Karlsruher Institut fuer Technologie (KIT), CS
      Institut fuer Anorganische Chemie (AOC)
      Lehrstuhl fuer Anorganische Funktionsmaterialien
      Engesserstr. 15, Geb. 30.45
      76131 Karlsruhe 
      Bundesrepublik Deutschland
;
_audit_contact_letter            
;
;
#===================================================
_chemical_name_common            ?
_chemical_name_systematic        ?
_chemical_formula_moiety         'C51 H74 Ag N5 Si2, C7 H8'
_chemical_formula_sum            'C58 H82 Ag N5 Si2'
_chemical_formula_weight         1013.33
_chemical_melting_point          ?
loop_
_atom_type_symbol
_atom_type_description
_atom_type_scat_dispersion_real
_atom_type_scat_dispersion_imag
_atom_type_scat_source
C C 0.0033 0.0016 'International Tables Vol C Tables 4.2.6.8 and 6.1.1.4'
H H 0.0000 0.0000 'International Tables Vol C Tables 4.2.6.8 and 6.1.1.4'
Ag Ag -0.8971 1.1015 'International Tables Vol C Tables 4.2.6.8 and 6.1.1.4'
N N 0.0061 0.0033 'International Tables Vol C Tables 4.2.6.8 and 6.1.1.4'
Si Si 0.0817 0.0704 'International Tables Vol C Tables 4.2.6.8 and 6.1.1.4'

_shelx_space_group_comment       
;
The symmetry employed for this shelxl refinement is uniquely defined
by the following loop, which should always be used as a source of
symmetry information in preference to the above space-group names.
They are only intended as comments.
;
_space_group_crystal_system      triclinic
_space_group_IT_number           2
_space_group_name_H-M_alt        'P -1'
_space_group_name_Hall           '-P 1'
loop_
_space_group_symop_operation_xyz
'x, y, z'
'-x, -y, -z'

_cell_length_a                   14.0034(11)
_cell_length_b                   14.5552(11)
_cell_length_c                   14.8701(11)
_cell_angle_alpha                71.802(6)
_cell_angle_beta                 77.731(6)
_cell_angle_gamma                88.727(6)
_cell_volume                     2810.3(4)
_cell_formula_units_Z            2
_cell_measurement_reflns_used    44656
_cell_measurement_temperature    100
_cell_measurement_theta_max      28.81
_cell_measurement_theta_min      2.60
_shelx_estimated_absorpt_T_max   0.974
_shelx_estimated_absorpt_T_min   0.917
_exptl_absorpt_coefficient_mu    0.441
_exptl_absorpt_correction_T_max  1.0000
_exptl_absorpt_correction_T_min  0.4681
_exptl_absorpt_correction_type   multi-scan
_exptl_absorpt_process_details   
;
STOE LANA, absorption correction by scaling of reflection intensities.
J. Koziskova, F. Hahn, J. Richter, J. Kozisek, "Comparison of different
absorption corrections on the model structure of tetrakis(\m~2~-acetato)-
diaqua-di-copper(II)", Acta Chimica Slovaca, vol. 9, no. 2, 2016, pp. 136 - 140.
;
_exptl_absorpt_special_details   ?
_exptl_crystal_colour            yellow
_exptl_crystal_colour_primary    yellow
_exptl_crystal_density_diffrn    1.197
_exptl_crystal_density_meas      ?
_exptl_crystal_density_method    'not measured'
_exptl_crystal_description       plate
_exptl_crystal_F_000             1080
loop_
_exptl_crystal_face_index_h
_exptl_crystal_face_index_k
_exptl_crystal_face_index_l
_exptl_crystal_face_perp_dist
2 1 -7 0.0290
-3 -1 10 0.0830
3 -5 -5 0.0410
-3 5 5 0.0400
-5 -2 -3 0.0610
2 1 1 0.0230

_exptl_crystal_size_max          0.201
_exptl_crystal_size_mid          0.12
_exptl_crystal_size_min          0.059
_exptl_transmission_factor_max   ?
_exptl_transmission_factor_min   ?
_diffrn_reflns_av_R_equivalents  0.0377
_diffrn_reflns_av_unetI/netI     0.0448
_diffrn_reflns_Laue_measured_fraction_full 0.998
_diffrn_reflns_Laue_measured_fraction_max 0.871
_diffrn_reflns_limit_h_max       18
_diffrn_reflns_limit_h_min       -18
_diffrn_reflns_limit_k_max       19
_diffrn_reflns_limit_k_min       -19
_diffrn_reflns_limit_l_max       20
_diffrn_reflns_limit_l_min       -18
_diffrn_reflns_number            43558
_diffrn_reflns_point_group_measured_fraction_full 0.998
_diffrn_reflns_point_group_measured_fraction_max 0.871
_diffrn_reflns_theta_full        25.242
_diffrn_reflns_theta_max         29.229
_diffrn_reflns_theta_min         2.853
_diffrn_ambient_temperature      100
_diffrn_detector                 'CMOS pixel detector'
_diffrn_detector_area_resol_mean 5.81
_diffrn_detector_type            'Dectris Pilatus 100k'
_diffrn_measured_fraction_theta_full 0.998
_diffrn_measured_fraction_theta_max 0.871
_diffrn_measurement_details      
;
 994 frames, detector distance = 60 mm
;
_diffrn_measurement_device       'four-circle diffractometer'
_diffrn_measurement_device_type  'STOE STADIVARI'
_diffrn_measurement_method       '\w scans'
_diffrn_radiation_collimation    '1.2 0.6 mm diameter'
_diffrn_radiation_monochromator  'single reflection optic'
_diffrn_radiation_polarisn_norm  270
_diffrn_radiation_probe          x-ray
_diffrn_radiation_type           'Mo K\a'
_diffrn_radiation_wavelength     0.71073
_diffrn_source                   'Mo LFF Sealed Tube'
_diffrn_source_current           0.830
_diffrn_source_power             0.050
_diffrn_source_type              'Xenocs Genix3D microfocus'
_diffrn_source_voltage           60
_reflns_Friedel_coverage         0.000
_reflns_Friedel_fraction_full    .
_reflns_Friedel_fraction_max     .
_reflns_number_gt                10543
_reflns_number_total             13279
_reflns_special_details          
;
 Reflections were merged by SHELXL according to the crystal
 class for the calculation of statistics and refinement.
 
 _reflns_Friedel_fraction is defined as the number of unique
 Friedel pairs measured divided by the number that would be
 possible theoretically, ignoring centric projections and
 systematic absences.
;
_reflns_threshold_expression     'I > 2\s(I)'
_computing_cell_refinement       
;
X-Area Recipe 1.33.0.0 (STOE, 2015)
;
_computing_data_collection       
;
X-Area Pilatus3_SV 1.31.150.0 (STOE, 2018)
;
_computing_data_reduction        
;
X-Area Integrate 1.73.1.0 (STOE, 2018)
X-Area LANA 1.73.2.0 (STOE, 2018)
;
_computing_molecular_graphics    'Olex2 1.5 (Dolomanov et al., 2009)'
_computing_publication_material  
;
STOE & Cie GmbH, X-Area, software package for collecting single-crystal or
multi-domain crystal data on STOE area-detector diffractometers, for image 
processing, for the correction and scaling of reflection intensities and 
for outlier rejection, version 1.84, Darmstadt 2018
;
_computing_structure_refinement  'SHELXL 2019/2 (Sheldrick, 2015)'
_computing_structure_solution    'SHELXT  (Sheldrick, 2015)'
_refine_diff_density_max         0.589
_refine_diff_density_min         -0.460
_refine_diff_density_rms         0.064
_refine_ls_extinction_coef       .
_refine_ls_extinction_method     none
_refine_ls_goodness_of_fit_ref   1.056
_refine_ls_hydrogen_treatment    constr
_refine_ls_matrix_type           full
_refine_ls_number_parameters     667
_refine_ls_number_reflns         13279
_refine_ls_number_restraints     428
_refine_ls_R_factor_all          0.0461
_refine_ls_R_factor_gt           0.0329
_refine_ls_restrained_S_all      1.074
_refine_ls_shift/su_max          0.004
_refine_ls_shift/su_mean         0.000
_refine_ls_structure_factor_coef Fsqd
_refine_ls_weighting_details     
'w=1/[\s^2^(Fo^2^)+(0.0491P)^2^] where P=(Fo^2^+2Fc^2^)/3'
_refine_ls_weighting_scheme      calc
_refine_ls_wR_factor_gt          0.0833
_refine_ls_wR_factor_ref         0.0864
_refine_special_details          ?
_olex2_refinement_description    
;
1. Fixed Uiso
 At 1.2 times of:
  All C(H) groups
 At 1.5 times of:
  All C(H,H,H) groups
2. Restrained distances
 C53-C54 = C53-C58 = C55-C56
 1.39 with sigma of 0.02
 C60-C65 = C60-C61 = C64-C63
 1.39 with sigma of 0.02
 C52-C53
 1.51 with sigma of 0.02
 C59-C60
 1.51 with sigma of 0.02
 C54-C55 = C56-C57 = C57-C58
 1.38 with sigma of 0.02
 C65-C64 = C63-C62 = C62-C61
 1.38 with sigma of 0.02
 C60-C64
 2.42 with sigma of 0.04
 C65-C63
 2.39 with sigma of 0.04
 C60-C62
 2.41 with sigma of 0.04
 C64-C62 = C63-C61
 2.4 with sigma of 0.04
 C52-C54 = C52-C58
 2.52 with sigma of 0.04
 C53-C55
 2.42 with sigma of 0.04
 C53-C57
 2.41 with sigma of 0.04
 C54-C56
 2.39 with sigma of 0.04
 C59-C65 = C59-C61
 2.52 with sigma of 0.04
 C55-C57 = C56-C58
 2.4 with sigma of 0.04
 C53-C57 \\sim C53-C55 \\sim C58-C56 \\sim C54-C58 \\sim C55-C57 \\sim C54-C56
 with sigma of 0.04
 C60-C65 \\sim C65-C64 \\sim C64-C63 \\sim C63-C62 \\sim C62-C61 \\sim C61-C60
 with sigma of 0.02
 C53-C54 \\sim C54-C55 \\sim C55-C56 \\sim C56-C57 \\sim C57-C58 \\sim C58-C53
 with sigma of 0.02
 C60-C62 \\sim C60-C64 \\sim C61-C63 \\sim C65-C61 \\sim C64-C62 \\sim C65-C63
 with sigma of 0.04
 C59-C61 \\sim C59-C65
 with sigma of 0.04
 C52-C58 \\sim C52-C54
 with sigma of 0.04
3. Restrained planarity
 C59, C60, C61, C62, C63, C64, C65
 with sigma of 0.01
 C52, C53, C54, C55, C56, C57, C58
 with sigma of 0.1
4. Rigid bond restraints
 C59, C60, C61, C62, C63, C64, C65
 with sigma for 1-2 distances of 0.01 and sigma for 1-3 distances of 0.01
 C52, C53, C54, C55, C56, C57, C58
 with sigma for 1-2 distances of 0.01 and sigma for 1-3 distances of 0.01
5. Uiso/Uaniso restraints and constraints
C59 \\sim C60 \\sim C61 \\sim C62 \\sim C63 \\sim C64 \\sim C65: within 2.5A
with sigma of 0.01 and sigma for terminal atoms of 0.02 within 2.5A
C52 \\sim C53 \\sim C54 \\sim C55 \\sim C56 \\sim C57 \\sim C58: within 2.5A
with sigma of 0.01 and sigma for terminal atoms of 0.02 within 2.5A
Uanis(C52) \\sim Ueq, Uanis(C53) \\sim Ueq, Uanis(C54) \\sim Ueq, Uanis(C55)
\\sim Ueq, Uanis(C56) \\sim Ueq, Uanis(C57) \\sim Ueq, Uanis(C58) \\sim Ueq:
with sigma of 0.01 and sigma for terminal atoms of 0.02
6. Rigid body (RIGU) restrains
 C52, C53, C54, C55, C56, C57, C58
 with sigma for 1-2 distances of 0.004 and sigma for 1-3 distances of 0.004
 C59, C60, C61, C62, C63, C64, C65
 with sigma for 1-2 distances of 0.004 and sigma for 1-3 distances of 0.004
7. Others
 Fixed Sof: C52(0.5) H52A(0.5) H52B(0.5) H52C(0.5) C56(0.5) H56(0.5) C57(0.5)
 H57(0.5) C58(0.5) H58(0.5) C53(0.5) C54(0.5) H54(0.5) C55(0.5) H55(0.5)
 C59(0.5) H59A(0.5) H59B(0.5) H59C(0.5) C60(0.5) C61(0.5) H61(0.5) C62(0.5)
 H62(0.5) C63(0.5) H63(0.5) C64(0.5) H64(0.5) C65(0.5) H65(0.5)
8.a Ternary CH refined with riding coordinates:
 C16(H16), C21(H21)
8.b Aromatic/amide H refined with riding coordinates:
 C3(H3), C5(H5), C12(H12), C13(H13), C14(H14), C32(H32), C33(H33), C34(H34),
 C35(H35), C36(H36), C43(H43), C44(H44), C45(H45), C46(H46), C47(H47), C56(H56),
  C57(H57), C58(H58), C54(H54), C55(H55), C61(H61), C62(H62), C63(H63),
 C64(H64), C65(H65)
8.c Fitted hexagon refined as free rotating group:
 C56(C57,C58,C53,C54,C55)
8.d Idealised Me refined as rotating group:
 C7(H7A,H7B,H7C), C8(H8A,H8B,H8C), C9(H9A,H9B,H9C), C17(H17A,H17B,H17C),
 C18(H18A,H18B,H18C), C19(H19A,H19B,H19C), C20(H20A,H20B,H20C), C23(H23A,H23B,
 H23C), C24(H24A,H24B,H24C), C25(H25A,H25B,H25C), C27(H27A,H27B,H27C), C28(H28A,
 H28B,H28C), C29(H29A,H29B,H29C), C37(H37A,H37B,H37C), C38(H38A,H38B,H38C),
 C39(H39A,H39B,H39C), C49(H49A,H49B,H49C), C50(H50A,H50B,H50C), C51(H51A,H51B,
 H51C), C52(H52A,H52B,H52C), C59(H59A,H59B,H59C)
;
_atom_sites_solution_hydrogens   geom
_atom_sites_solution_primary     dual
_atom_sites_solution_secondary   ?
loop_
_atom_site_label
_atom_site_type_symbol
_atom_site_fract_x
_atom_site_fract_y
_atom_site_fract_z
_atom_site_U_iso_or_equiv
_atom_site_adp_type
_atom_site_occupancy
_atom_site_site_symmetry_order
_atom_site_calc_flag
_atom_site_refinement_flags_posn
_atom_site_refinement_flags_adp
_atom_site_refinement_flags_occupancy
_atom_site_disorder_assembly
_atom_site_disorder_group
Ag Ag 0.72990(2) 0.47863(2) 0.55964(2) 0.02039(5) Uani 1 1 d . . . . .
C1 C 0.76767(13) 0.62840(13) 0.52106(14) 0.0213(4) Uani 1 1 d . . . . .
C2 C 0.80108(13) 0.68049(14) 0.42067(14) 0.0232(4) Uani 1 1 d . . . . .
C3 C 0.82912(14) 0.77813(14) 0.39119(15) 0.0281(5) Uani 1 1 d . . . . .
H3 H 0.852314 0.811093 0.324048 0.034 Uiso 1 1 calc R U . . .
C4 C 0.82433(14) 0.82871(14) 0.45635(17) 0.0323(5) Uani 1 1 d . . . . .
C5 C 0.79172(14) 0.77886(14) 0.55415(16) 0.0297(5) Uani 1 1 d . . . . .
H5 H 0.787778 0.812356 0.600264 0.036 Uiso 1 1 calc R U . . .
C6 C 0.76462(13) 0.68041(14) 0.58598(14) 0.0241(4) Uani 1 1 d . . . . .
C7 C 0.80582(15) 0.63027(16) 0.34532(14) 0.0307(5) Uani 1 1 d . . . . .
H7A H 0.846300 0.573955 0.359731 0.046 Uiso 1 1 calc R U . . .
H7B H 0.834596 0.675234 0.281106 0.046 Uiso 1 1 calc R U . . .
H7C H 0.739652 0.608975 0.346147 0.046 Uiso 1 1 calc R U . . .
C8 C 0.85661(18) 0.93462(16) 0.4219(2) 0.0500(7) Uani 1 1 d . . . . .
H8A H 0.912530 0.947021 0.366650 0.075 Uiso 1 1 calc R U . . .
H8B H 0.875703 0.951499 0.474646 0.075 Uiso 1 1 calc R U . . .
H8C H 0.802533 0.974042 0.401930 0.075 Uiso 1 1 calc R U . . .
C9 C 0.73110(16) 0.63104(16) 0.69417(15) 0.0344(5) Uani 1 1 d . . . . .
H9A H 0.785899 0.598320 0.720205 0.052 Uiso 1 1 calc R U . . .
H9B H 0.677739 0.583360 0.706243 0.052 Uiso 1 1 calc R U . . .
H9C H 0.707985 0.679516 0.726023 0.052 Uiso 1 1 calc R U . . .
C10 C 0.83055(13) 0.14667(13) 0.80942(12) 0.0188(4) Uani 1 1 d . . . . .
C11 C 0.87792(13) 0.22684(14) 0.82084(12) 0.0206(4) Uani 1 1 d . . . . .
C12 C 0.95993(14) 0.21257(15) 0.86083(14) 0.0258(4) Uani 1 1 d . . . . .
H12 H 0.989370 0.265845 0.870606 0.031 Uiso 1 1 calc R U . . .
C13 C 1.00042(14) 0.12249(15) 0.88708(14) 0.0280(4) Uani 1 1 d . . . . .
H13 H 1.055924 0.113820 0.915620 0.034 Uiso 1 1 calc R U . . .
C14 C 0.95831(14) 0.04591(15) 0.87080(14) 0.0261(4) Uani 1 1 d . . . . .
H14 H 0.987393 -0.015074 0.885832 0.031 Uiso 1 1 calc R U . . .
C15 C 0.87482(13) 0.05547(14) 0.83317(13) 0.0222(4) Uani 1 1 d . . . . .
C16 C 0.83897(13) 0.32754(14) 0.79174(13) 0.0229(4) Uani 1 1 d . . . . .
H16 H 0.787753 0.326200 0.754387 0.027 Uiso 1 1 calc R U . . .
C17 C 0.79007(15) 0.35568(15) 0.88118(14) 0.0297(5) Uani 1 1 d . . . . .
H17A H 0.736469 0.308507 0.920186 0.045 Uiso 1 1 calc R U . . .
H17B H 0.764133 0.420201 0.860537 0.045 Uiso 1 1 calc R U . . .
H17C H 0.838337 0.356321 0.920038 0.045 Uiso 1 1 calc R U . . .
C18 C 0.91839(15) 0.40430(15) 0.72588(15) 0.0303(5) Uani 1 1 d . . . . .
H18A H 0.966537 0.411685 0.762587 0.045 Uiso 1 1 calc R U . . .
H18B H 0.888388 0.466269 0.702485 0.045 Uiso 1 1 calc R U . . .
H18C H 0.950971 0.383975 0.670498 0.045 Uiso 1 1 calc R U . . .
C19 C 0.80739(19) -0.11925(16) 0.91172(16) 0.0417(6) Uani 1 1 d . . . . .
H19A H 0.771781 -0.170378 0.900441 0.063 Uiso 1 1 calc R U . . .
H19B H 0.767367 -0.099623 0.964617 0.063 Uiso 1 1 calc R U . . .
H19C H 0.868922 -0.143615 0.929248 0.063 Uiso 1 1 calc R U . . .
C20 C 0.89300(17) -0.06201(17) 0.73735(16) 0.0398(5) Uani 1 1 d . . . . .
H20A H 0.954643 -0.085427 0.755270 0.060 Uiso 1 1 calc R U . . .
H20B H 0.906769 -0.006166 0.678166 0.060 Uiso 1 1 calc R U . . .
H20C H 0.858466 -0.113721 0.725906 0.060 Uiso 1 1 calc R U . . .
C21 C 0.82939(14) -0.03201(14) 0.81933(14) 0.0268(4) Uani 1 1 d . . . . .
H21 H 0.765693 -0.012501 0.800492 0.032 Uiso 1 1 calc R U . . .
C22 C 0.89596(13) 0.26524(13) 0.46599(13) 0.0206(4) Uani 1 1 d . . . . .
C23 C 0.94759(17) 0.36091(17) 0.4033(2) 0.0512(7) Uani 1 1 d . . . . .
H23A H 0.933662 0.377484 0.338363 0.077 Uiso 1 1 calc R U . . .
H23B H 1.018279 0.355907 0.398510 0.077 Uiso 1 1 calc R U . . .
H23C H 0.924352 0.411463 0.432234 0.077 Uiso 1 1 calc R U . . .
C24 C 0.92568(16) 0.18589(18) 0.42095(19) 0.0418(6) Uani 1 1 d . . . . .
H24A H 0.888060 0.125719 0.460969 0.063 Uiso 1 1 calc R U . . .
H24B H 0.995659 0.175801 0.417162 0.063 Uiso 1 1 calc R U . . .
H24C H 0.912524 0.204866 0.355612 0.063 Uiso 1 1 calc R U . . .
C25 C 0.92026(16) 0.2373(2) 0.56527(16) 0.0452(6) Uani 1 1 d . . . . .
H25A H 0.896886 0.286193 0.596547 0.068 Uiso 1 1 calc R U . . .
H25B H 0.991276 0.233600 0.558490 0.068 Uiso 1 1 calc R U . . .
H25C H 0.888360 0.174203 0.605022 0.068 Uiso 1 1 calc R U . . .
C26 C 0.54382(13) 0.32731(14) 0.45468(13) 0.0223(4) Uani 1 1 d . . . . .
C27 C 0.55649(16) 0.43219(15) 0.38762(15) 0.0332(5) Uani 1 1 d . . . . .
H27A H 0.492751 0.455443 0.375522 0.050 Uiso 1 1 calc R U . . .
H27B H 0.600916 0.435460 0.326015 0.050 Uiso 1 1 calc R U . . .
H27C H 0.583919 0.472824 0.418388 0.050 Uiso 1 1 calc R U . . .
C28 C 0.50522(15) 0.26257(16) 0.40510(15) 0.0318(5) Uani 1 1 d . . . . .
H28A H 0.546997 0.272957 0.340582 0.048 Uiso 1 1 calc R U . . .
H28B H 0.438139 0.278823 0.398863 0.048 Uiso 1 1 calc R U . . .
H28C H 0.505844 0.194544 0.444162 0.048 Uiso 1 1 calc R U . . .
C29 C 0.47293(14) 0.32024(15) 0.54910(14) 0.0281(4) Uani 1 1 d . . . . .
H29A H 0.465593 0.252835 0.591406 0.042 Uiso 1 1 calc R U . . .
H29B H 0.409207 0.342317 0.535888 0.042 Uiso 1 1 calc R U . . .
H29C H 0.498069 0.360996 0.581164 0.042 Uiso 1 1 calc R U . . .
C30 C 0.72324(13) 0.27987(12) 0.42923(13) 0.0183(4) Uani 1 1 d . . . . .
C31 C 0.74159(13) 0.26986(14) 0.33102(13) 0.0224(4) Uani 1 1 d . . . . .
C32 C 0.78088(16) 0.34593(16) 0.24893(14) 0.0332(5) Uani 1 1 d . . . . .
H32 H 0.794340 0.407411 0.254406 0.040 Uiso 1 1 calc R U . . .
C33 C 0.80053(19) 0.33230(18) 0.15880(16) 0.0454(6) Uani 1 1 d . . . . .
H33 H 0.827549 0.384599 0.102568 0.054 Uiso 1 1 calc R U . . .
C34 C 0.78125(19) 0.24380(18) 0.15014(16) 0.0456(6) Uani 1 1 d . . . . .
H34 H 0.796597 0.234365 0.088359 0.055 Uiso 1 1 calc R U . . .
C35 C 0.73958(19) 0.16866(18) 0.23129(16) 0.0446(6) Uani 1 1 d . . . . .
H35 H 0.724109 0.107928 0.225264 0.054 Uiso 1 1 calc R U . . .
C36 C 0.72036(17) 0.18163(15) 0.32108(15) 0.0342(5) Uani 1 1 d . . . . .
H36 H 0.692198 0.129395 0.376892 0.041 Uiso 1 1 calc R U . . .
C37 C 0.67551(14) 0.02141(14) 0.60969(14) 0.0278(4) Uani 1 1 d . . . . .
H37A H 0.676021 0.083415 0.558663 0.042 Uiso 1 1 calc R U . . .
H37B H 0.682418 -0.031199 0.581030 0.042 Uiso 1 1 calc R U . . .
H37C H 0.730021 0.022043 0.641361 0.042 Uiso 1 1 calc R U . . .
C38 C 0.57707(16) -0.09167(14) 0.76373(15) 0.0304(5) Uani 1 1 d . . . . .
H38A H 0.627918 -0.090067 0.799527 0.046 Uiso 1 1 calc R U . . .
H38B H 0.589185 -0.143330 0.733967 0.046 Uiso 1 1 calc R U . . .
H38C H 0.512878 -0.103973 0.808395 0.046 Uiso 1 1 calc R U . . .
C39 C 0.49483(15) 0.00746(15) 0.63367(16) 0.0318(5) Uani 1 1 d . . . . .
H39A H 0.432761 -0.006485 0.681717 0.048 Uiso 1 1 calc R U . . .
H39B H 0.503641 -0.041622 0.600442 0.048 Uiso 1 1 calc R U . . .
H39C H 0.494000 0.071555 0.586195 0.048 Uiso 1 1 calc R U . . .
C40 C 0.57900(13) 0.00581(13) 0.68450(13) 0.0209(4) Uani 1 1 d . . . . .
C41 C 0.50298(13) 0.12016(13) 0.77799(12) 0.0182(4) Uani 1 1 d . . . . .
C42 C 0.40441(13) 0.07125(13) 0.82446(13) 0.0197(4) Uani 1 1 d . . . . .
C43 C 0.32360(13) 0.09404(14) 0.78337(14) 0.0243(4) Uani 1 1 d . . . . .
H43 H 0.328917 0.143143 0.722647 0.029 Uiso 1 1 calc R U . . .
C44 C 0.23430(14) 0.04412(15) 0.83209(14) 0.0274(4) Uani 1 1 d . . . . .
H44 H 0.178618 0.058683 0.804048 0.033 Uiso 1 1 calc R U . . .
C45 C 0.22637(14) -0.02671(15) 0.92130(14) 0.0270(4) Uani 1 1 d . . . . .
H45 H 0.165035 -0.059714 0.954582 0.032 Uiso 1 1 calc R U . . .
C46 C 0.30694(14) -0.04939(14) 0.96184(14) 0.0256(4) Uani 1 1 d . . . . .
H46 H 0.301415 -0.098205 1.022780 0.031 Uiso 1 1 calc R U . . .
C47 C 0.39639(13) -0.00063(14) 0.91327(13) 0.0226(4) Uani 1 1 d . . . . .
H47 H 0.452242 -0.016468 0.940863 0.027 Uiso 1 1 calc R U . . .
C48 C 0.49103(13) 0.26350(13) 0.84498(13) 0.0207(4) Uani 1 1 d . . . . .
C49 C 0.48813(16) 0.21426(15) 0.95256(14) 0.0314(5) Uani 1 1 d . . . . .
H49A H 0.554734 0.200058 0.961884 0.047 Uiso 1 1 calc R U . . .
H49B H 0.447964 0.153780 0.975501 0.047 Uiso 1 1 calc R U . . .
H49C H 0.459817 0.257331 0.989344 0.047 Uiso 1 1 calc R U . . .
C50 C 0.38866(14) 0.29075(16) 0.82879(16) 0.0319(5) Uani 1 1 d . . . . .
H50A H 0.366556 0.342252 0.856762 0.048 Uiso 1 1 calc R U . . .
H50B H 0.343419 0.233898 0.860144 0.048 Uiso 1 1 calc R U . . .
H50C H 0.390324 0.313603 0.759084 0.048 Uiso 1 1 calc R U . . .
C51 C 0.55652(15) 0.35616(14) 0.80819(14) 0.0266(4) Uani 1 1 d . . . . .
H51A H 0.556016 0.389171 0.739894 0.040 Uiso 1 1 calc R U . . .
H51B H 0.623531 0.339741 0.814557 0.040 Uiso 1 1 calc R U . . .
H51C H 0.531951 0.398937 0.846559 0.040 Uiso 1 1 calc R U . . .
N1 N 0.74379(11) 0.15594(11) 0.77983(11) 0.0225(3) Uani 1 1 d . . . . .
N2 N 0.78853(10) 0.27564(11) 0.48382(10) 0.0182(3) Uani 1 1 d . . . . .
N3 N 0.63746(11) 0.29506(11) 0.48216(10) 0.0182(3) Uani 1 1 d . . . . .
N4 N 0.57631(10) 0.08695(10) 0.72528(10) 0.0182(3) Uani 1 1 d . . . . .
N5 N 0.53773(10) 0.20020(11) 0.78815(10) 0.0180(3) Uani 1 1 d . . . . .
Si1 Si 0.69871(3) 0.31387(4) 0.57335(3) 0.01688(11) Uani 1 1 d . . . . .
Si2 Si 0.66106(3) 0.18497(3) 0.72030(3) 0.01633(10) Uani 1 1 d . . . . .
C52 C 1.0806(8) 0.3882(7) 0.0690(8) 0.138(3) Uani 0.5 1 d D U P A -2
H52A H 1.041266 0.335129 0.120811 0.206 Uiso 0.5 1 calc R U P A -2
H52B H 1.129938 0.413097 0.094419 0.206 Uiso 0.5 1 calc R U P A -2
H52C H 1.113145 0.364278 0.016011 0.206 Uiso 0.5 1 calc R U P A -2
C56 C 0.8964(4) 0.6088(4) -0.0474(4) 0.104(2) Uani 0.5 1 d DG U P A -2
H56 H 0.855240 0.657596 -0.074700 0.125 Uiso 0.5 1 calc R U P A -2
C57 C 0.9099(4) 0.5952(4) 0.0458(4) 0.1003(18) Uani 0.5 1 d DG U P A -2
H57 H 0.877953 0.634691 0.082126 0.120 Uiso 0.5 1 calc R U P A -2
C58 C 0.9701(4) 0.5238(5) 0.0857(3) 0.100(2) Uani 0.5 1 d DG U P A -2
H58 H 0.979337 0.514531 0.149396 0.120 Uiso 0.5 1 calc R U P A -2
C53 C 1.0168(4) 0.4661(4) 0.0325(4) 0.0894(17) Uani 0.5 1 d DG U P A -2
C54 C 1.0034(4) 0.4797(4) -0.0606(4) 0.0784(17) Uani 0.5 1 d DG U P A -2
H54 H 1.035296 0.440180 -0.096986 0.094 Uiso 0.5 1 calc R U P A -2
C55 C 0.9431(4) 0.5510(4) -0.1006(3) 0.0773(16) Uani 0.5 1 d DG U P A -2
H55 H 0.933913 0.560340 -0.164258 0.093 Uiso 0.5 1 calc R U P A -2
C59 C 0.5332(7) 0.3685(5) 1.1193(5) 0.089(2) Uani 0.5 1 d D U P B -1
H59A H 0.573147 0.324146 1.091119 0.134 Uiso 0.5 1 calc R U P B -1
H59B H 0.472128 0.334468 1.160753 0.134 Uiso 0.5 1 calc R U P B -1
H59C H 0.569288 0.391936 1.158203 0.134 Uiso 0.5 1 calc R U P B -1
C60 C 0.5108(5) 0.4506(4) 1.0417(4) 0.0637(14) Uani 0.5 1 d D U P B -1
C61 C 0.5728(7) 0.5264(5) 0.9777(5) 0.0694(19) Uani 0.5 1 d D U P B -1
H61 H 0.639903 0.531042 0.979348 0.083 Uiso 0.5 1 calc R U P B -1
C62 C 0.5312(6) 0.5956(5) 0.9105(5) 0.0761(16) Uani 0.5 1 d D U P B -1
H62 H 0.571487 0.649035 0.865687 0.091 Uiso 0.5 1 calc R U P B -1
C63 C 0.4334(6) 0.5900(5) 0.9061(5) 0.0805(18) Uani 0.5 1 d D U P B -1
H63 H 0.407161 0.637639 0.858891 0.097 Uiso 0.5 1 calc R U P B -1
C64 C 0.3790(5) 0.5168(5) 0.9692(4) 0.0764(16) Uani 0.5 1 d D U P B -1
H64 H 0.311824 0.513093 0.967299 0.092 Uiso 0.5 1 calc R U P B -1
C65 C 0.4126(6) 0.4453(5) 1.0376(5) 0.0668(17) Uani 0.5 1 d D U P B -1
H65 H 0.370107 0.393025 1.081451 0.080 Uiso 0.5 1 calc R U P B -1

loop_
_atom_site_aniso_label
_atom_site_aniso_U_11
_atom_site_aniso_U_22
_atom_site_aniso_U_33
_atom_site_aniso_U_23
_atom_site_aniso_U_13
_atom_site_aniso_U_12
Ag 0.02302(8) 0.01545(8) 0.02077(8) -0.00302(6) -0.00465(5) 0.00032(5)
C1 0.0179(9) 0.0162(9) 0.0263(10) -0.0009(8) -0.0067(8) 0.0016(7)
C2 0.0148(9) 0.0228(10) 0.0287(10) -0.0027(8) -0.0059(8) 0.0032(7)
C3 0.0202(10) 0.0222(10) 0.0322(11) 0.0044(9) -0.0045(8) 0.0012(8)
C4 0.0194(10) 0.0176(10) 0.0524(14) -0.0030(10) -0.0038(9) 0.0015(8)
C5 0.0232(10) 0.0235(11) 0.0470(13) -0.0166(10) -0.0098(9) 0.0061(8)
C6 0.0180(9) 0.0231(10) 0.0304(11) -0.0059(9) -0.0079(8) 0.0036(8)
C7 0.0287(11) 0.0330(12) 0.0244(10) -0.0021(9) -0.0031(9) 0.0004(9)
C8 0.0407(14) 0.0208(12) 0.0793(19) -0.0089(12) -0.0032(13) -0.0014(10)
C9 0.0417(13) 0.0329(12) 0.0314(11) -0.0127(10) -0.0106(10) 0.0067(10)
C10 0.0168(9) 0.0233(10) 0.0123(8) -0.0010(7) -0.0019(7) 0.0006(7)
C11 0.0190(9) 0.0250(10) 0.0137(9) -0.0010(7) -0.0023(7) 0.0009(7)
C12 0.0199(9) 0.0310(11) 0.0235(10) -0.0046(9) -0.0040(8) -0.0025(8)
C13 0.0191(9) 0.0387(12) 0.0224(10) -0.0032(9) -0.0060(8) 0.0029(8)
C14 0.0216(10) 0.0271(11) 0.0228(10) -0.0001(8) -0.0026(8) 0.0062(8)
C15 0.0206(9) 0.0239(10) 0.0170(9) -0.0009(8) -0.0018(7) 0.0031(8)
C16 0.0229(10) 0.0221(10) 0.0219(10) -0.0031(8) -0.0069(8) -0.0012(8)
C17 0.0308(11) 0.0290(11) 0.0269(11) -0.0066(9) -0.0047(9) 0.0015(9)
C18 0.0339(11) 0.0243(11) 0.0270(11) -0.0016(9) -0.0040(9) -0.0035(9)
C19 0.0581(16) 0.0246(12) 0.0364(13) -0.0051(10) -0.0034(11) -0.0048(11)
C20 0.0419(13) 0.0426(14) 0.0356(12) -0.0165(11) -0.0033(10) 0.0000(11)
C21 0.0243(10) 0.0242(11) 0.0299(11) -0.0058(9) -0.0060(8) 0.0040(8)
C22 0.0161(9) 0.0221(10) 0.0209(9) -0.0049(8) -0.0011(7) 0.0012(7)
C23 0.0248(12) 0.0365(14) 0.0737(19) 0.0041(13) -0.0028(12) -0.0062(10)
C24 0.0264(11) 0.0483(15) 0.0609(16) -0.0331(13) -0.0077(11) 0.0100(10)
C25 0.0222(11) 0.085(2) 0.0354(13) -0.0265(13) -0.0108(9) 0.0174(12)
C26 0.0207(9) 0.0215(10) 0.0242(10) -0.0026(8) -0.0109(8) 0.0048(7)
C27 0.0365(12) 0.0249(11) 0.0333(12) 0.0013(9) -0.0135(9) 0.0059(9)
C28 0.0295(11) 0.0351(12) 0.0342(12) -0.0105(10) -0.0143(9) 0.0005(9)
C29 0.0204(10) 0.0344(12) 0.0287(11) -0.0076(9) -0.0078(8) 0.0062(8)
C30 0.0217(9) 0.0114(9) 0.0185(9) 0.0000(7) -0.0045(7) -0.0004(7)
C31 0.0231(10) 0.0240(10) 0.0203(9) -0.0064(8) -0.0059(8) 0.0015(8)
C32 0.0468(13) 0.0280(11) 0.0218(10) -0.0034(9) -0.0064(9) -0.0097(10)
C33 0.0633(17) 0.0438(15) 0.0212(11) -0.0019(10) -0.0032(11) -0.0164(12)
C34 0.0666(17) 0.0509(16) 0.0193(11) -0.0135(11) -0.0043(11) -0.0061(13)
C35 0.0704(17) 0.0367(14) 0.0288(12) -0.0147(11) -0.0077(11) -0.0075(12)
C36 0.0528(14) 0.0250(11) 0.0212(10) -0.0051(9) -0.0029(10) -0.0044(10)
C37 0.0300(11) 0.0235(11) 0.0283(11) -0.0109(9) 0.0013(9) -0.0007(8)
C38 0.0390(12) 0.0185(10) 0.0296(11) -0.0054(9) -0.0019(9) 0.0009(9)
C39 0.0360(12) 0.0289(11) 0.0376(12) -0.0157(10) -0.0153(10) 0.0032(9)
C40 0.0224(9) 0.0168(9) 0.0220(9) -0.0064(8) -0.0009(7) -0.0007(7)
C41 0.0202(9) 0.0170(9) 0.0146(8) 0.0001(7) -0.0059(7) 0.0031(7)
C42 0.0187(9) 0.0188(9) 0.0195(9) -0.0048(8) -0.0012(7) 0.0005(7)
C43 0.0215(10) 0.0238(10) 0.0233(10) -0.0025(8) -0.0037(8) 0.0019(8)
C44 0.0187(9) 0.0314(11) 0.0312(11) -0.0099(9) -0.0035(8) 0.0011(8)
C45 0.0204(10) 0.0301(11) 0.0265(10) -0.0096(9) 0.0052(8) -0.0054(8)
C46 0.0281(10) 0.0231(10) 0.0201(10) -0.0030(8) 0.0010(8) -0.0017(8)
C47 0.0221(9) 0.0239(10) 0.0199(9) -0.0056(8) -0.0026(8) 0.0018(8)
C48 0.0215(9) 0.0206(10) 0.0197(9) -0.0073(8) -0.0031(7) 0.0052(7)
C49 0.0481(13) 0.0241(11) 0.0193(10) -0.0048(8) -0.0049(9) 0.0044(9)
C50 0.0244(10) 0.0339(12) 0.0394(12) -0.0162(10) -0.0050(9) 0.0103(9)
C51 0.0305(11) 0.0198(10) 0.0288(11) -0.0091(8) -0.0029(8) 0.0025(8)
N1 0.0219(8) 0.0232(9) 0.0215(8) -0.0043(7) -0.0069(6) 0.0033(6)
N2 0.0173(7) 0.0177(8) 0.0175(7) -0.0038(6) -0.0024(6) 0.0014(6)
N3 0.0183(7) 0.0183(8) 0.0173(7) -0.0035(6) -0.0059(6) 0.0034(6)
N4 0.0180(7) 0.0152(8) 0.0186(8) -0.0027(6) -0.0019(6) 0.0002(6)
N5 0.0175(7) 0.0171(8) 0.0175(7) -0.0032(6) -0.0030(6) 0.0019(6)
Si1 0.0171(2) 0.0155(2) 0.0162(2) -0.0026(2) -0.00368(19) 0.00137(19)
Si2 0.0162(2) 0.0146(2) 0.0163(2) -0.0023(2) -0.00329(19) 0.00109(19)
C52 0.125(6) 0.117(6) 0.164(7) -0.008(5) -0.069(5) -0.039(4)
C56 0.108(4) 0.092(4) 0.110(4) -0.033(3) -0.011(3) -0.032(3)
C57 0.113(4) 0.089(4) 0.103(3) -0.050(3) 0.001(3) -0.045(3)
C58 0.115(4) 0.104(4) 0.080(3) -0.027(3) -0.018(3) -0.062(3)
C53 0.089(3) 0.088(4) 0.087(3) -0.013(3) -0.024(3) -0.052(3)
C54 0.079(3) 0.088(3) 0.071(3) -0.030(3) -0.012(3) -0.044(3)
C55 0.084(3) 0.081(3) 0.072(3) -0.028(3) -0.016(3) -0.037(3)
C59 0.115(6) 0.076(5) 0.081(5) -0.030(4) -0.022(4) -0.003(4)
C60 0.094(3) 0.054(3) 0.049(3) -0.037(2) 0.002(3) 0.013(3)
C61 0.087(4) 0.061(4) 0.063(3) -0.036(3) 0.004(3) 0.008(3)
C62 0.108(4) 0.058(4) 0.060(3) -0.033(3) 0.008(3) 0.011(3)
C63 0.106(4) 0.070(4) 0.065(4) -0.034(3) 0.000(3) 0.020(3)
C64 0.101(4) 0.068(3) 0.059(3) -0.032(3) 0.003(3) 0.023(3)
C65 0.086(3) 0.058(4) 0.064(3) -0.041(3) 0.000(3) 0.016(3)

_geom_special_details            
;
 All esds (except the esd in the dihedral angle between two l.s. planes)
 are estimated using the full covariance matrix.  The cell esds are taken
 into account individually in the estimation of esds in distances, angles
 and torsion angles; correlations between esds in cell parameters are only
 used when they are defined by crystal symmetry.  An approximate (isotropic)
 treatment of cell esds is used for estimating esds involving l.s. planes.
;
loop_
_geom_bond_atom_site_label_1
_geom_bond_atom_site_label_2
_geom_bond_distance
_geom_bond_site_symmetry_2
_geom_bond_publ_flag
Ag C1 2.1217(18) . ?
Ag Si1 2.3847(5) . ?
C1 C2 1.426(3) . ?
C1 C6 1.394(3) . ?
C2 C3 1.389(3) . ?
C2 C7 1.507(3) . ?
C3 H3 0.9500 . ?
C3 C4 1.379(3) . ?
C4 C5 1.387(3) . ?
C4 C8 1.511(3) . ?
C5 H5 0.9500 . ?
C5 C6 1.395(3) . ?
C6 C9 1.516(3) . ?
C7 H7A 0.9800 . ?
C7 H7B 0.9800 . ?
C7 H7C 0.9800 . ?
C8 H8A 0.9800 . ?
C8 H8B 0.9800 . ?
C8 H8C 0.9800 . ?
C9 H9A 0.9800 . ?
C9 H9B 0.9800 . ?
C9 H9C 0.9800 . ?
C10 C11 1.427(3) . ?
C10 C15 1.426(3) . ?
C10 N1 1.368(2) . ?
C11 C12 1.385(3) . ?
C11 C16 1.517(3) . ?
C12 H12 0.9500 . ?
C12 C13 1.391(3) . ?
C13 H13 0.9500 . ?
C13 C14 1.381(3) . ?
C14 H14 0.9500 . ?
C14 C15 1.386(3) . ?
C15 C21 1.524(3) . ?
C16 H16 1.0000 . ?
C16 C17 1.532(3) . ?
C16 C18 1.534(3) . ?
C17 H17A 0.9800 . ?
C17 H17B 0.9800 . ?
C17 H17C 0.9800 . ?
C18 H18A 0.9800 . ?
C18 H18B 0.9800 . ?
C18 H18C 0.9800 . ?
C19 H19A 0.9800 . ?
C19 H19B 0.9800 . ?
C19 H19C 0.9800 . ?
C19 C21 1.531(3) . ?
C20 H20A 0.9800 . ?
C20 H20B 0.9800 . ?
C20 H20C 0.9800 . ?
C20 C21 1.524(3) . ?
C21 H21 1.0000 . ?
C22 C23 1.510(3) . ?
C22 C24 1.516(3) . ?
C22 C25 1.514(3) . ?
C22 N2 1.484(2) . ?
C23 H23A 0.9800 . ?
C23 H23B 0.9800 . ?
C23 H23C 0.9800 . ?
C24 H24A 0.9800 . ?
C24 H24B 0.9800 . ?
C24 H24C 0.9800 . ?
C25 H25A 0.9800 . ?
C25 H25B 0.9800 . ?
C25 H25C 0.9800 . ?
C26 C27 1.530(3) . ?
C26 C28 1.533(3) . ?
C26 C29 1.513(3) . ?
C26 N3 1.479(2) . ?
C27 H27A 0.9800 . ?
C27 H27B 0.9800 . ?
C27 H27C 0.9800 . ?
C28 H28A 0.9800 . ?
C28 H28B 0.9800 . ?
C28 H28C 0.9800 . ?
C29 H29A 0.9800 . ?
C29 H29B 0.9800 . ?
C29 H29C 0.9800 . ?
C30 C31 1.480(2) . ?
C30 N2 1.334(2) . ?
C30 N3 1.344(2) . ?
C30 Si1 2.3017(19) . ?
C31 C32 1.384(3) . ?
C31 C36 1.383(3) . ?
C32 H32 0.9500 . ?
C32 C33 1.385(3) . ?
C33 H33 0.9500 . ?
C33 C34 1.372(3) . ?
C34 H34 0.9500 . ?
C34 C35 1.378(3) . ?
C35 H35 0.9500 . ?
C35 C36 1.376(3) . ?
C36 H36 0.9500 . ?
C37 H37A 0.9800 . ?
C37 H37B 0.9800 . ?
C37 H37C 0.9800 . ?
C37 C40 1.527(3) . ?
C38 H38A 0.9800 . ?
C38 H38B 0.9800 . ?
C38 H38C 0.9800 . ?
C38 C40 1.532(3) . ?
C39 H39A 0.9800 . ?
C39 H39B 0.9800 . ?
C39 H39C 0.9800 . ?
C39 C40 1.526(3) . ?
C40 N4 1.483(2) . ?
C41 C42 1.490(2) . ?
C41 N4 1.332(2) . ?
C41 N5 1.335(2) . ?
C41 Si2 2.3035(18) . ?
C42 C43 1.384(3) . ?
C42 C47 1.389(2) . ?
C43 H43 0.9500 . ?
C43 C44 1.394(3) . ?
C44 H44 0.9500 . ?
C44 C45 1.387(3) . ?
C45 H45 0.9500 . ?
C45 C46 1.376(3) . ?
C46 H46 0.9500 . ?
C46 C47 1.389(3) . ?
C47 H47 0.9500 . ?
C48 C49 1.527(3) . ?
C48 C50 1.527(3) . ?
C48 C51 1.530(3) . ?
C48 N5 1.488(2) . ?
C49 H49A 0.9800 . ?
C49 H49B 0.9800 . ?
C49 H49C 0.9800 . ?
C50 H50A 0.9800 . ?
C50 H50B 0.9800 . ?
C50 H50C 0.9800 . ?
C51 H51A 0.9800 . ?
C51 H51B 0.9800 . ?
C51 H51C 0.9800 . ?
N1 Si2 1.5763(16) . ?
N2 Si1 1.8396(15) . ?
N3 Si1 1.8401(15) . ?
N4 Si2 1.8496(15) . ?
N5 Si2 1.8525(15) . ?
Si1 Si2 2.3593(7) . ?
C52 H52A 0.9800 . ?
C52 H52B 0.9800 . ?
C52 H52C 0.9800 . ?
C52 C53 1.467(9) . ?
C56 H56 0.9500 . ?
C56 C57 1.3900 . ?
C56 C55 1.3900 . ?
C57 H57 0.9500 . ?
C57 C58 1.3900 . ?
C58 H58 0.9500 . ?
C58 C53 1.3900 . ?
C53 C54 1.3900 . ?
C54 H54 0.9500 . ?
C54 C55 1.3900 . ?
C55 H55 0.9500 . ?
C59 H59A 0.9800 . ?
C59 H59B 0.9800 . ?
C59 H59C 0.9800 . ?
C59 C60 1.461(9) . ?
C60 C61 1.383(8) . ?
C60 C65 1.394(8) . ?
C61 H61 0.9500 . ?
C61 C62 1.395(8) . ?
C62 H62 0.9500 . ?
C62 C63 1.390(9) . ?
C63 H63 0.9500 . ?
C63 C64 1.305(7) . ?
C64 H64 0.9500 . ?
C64 C65 1.365(8) . ?
C65 H65 0.9500 . ?

loop_
_geom_angle_atom_site_label_1
_geom_angle_atom_site_label_2
_geom_angle_atom_site_label_3
_geom_angle
_geom_angle_site_symmetry_1
_geom_angle_site_symmetry_3
_geom_angle_publ_flag
C1 Ag Si1 169.84(5) . . ?
C2 C1 Ag 117.80(14) . . ?
C6 C1 Ag 125.45(14) . . ?
C6 C1 C2 116.73(17) . . ?
C1 C2 C7 120.34(17) . . ?
C3 C2 C1 120.41(19) . . ?
C3 C2 C7 119.25(17) . . ?
C2 C3 H3 119.0 . . ?
C4 C3 C2 122.04(19) . . ?
C4 C3 H3 119.0 . . ?
C3 C4 C5 118.06(18) . . ?
C3 C4 C8 120.6(2) . . ?
C5 C4 C8 121.3(2) . . ?
C4 C5 H5 119.4 . . ?
C4 C5 C6 121.1(2) . . ?
C6 C5 H5 119.4 . . ?
C1 C6 C5 121.59(18) . . ?
C1 C6 C9 120.57(17) . . ?
C5 C6 C9 117.84(19) . . ?
C2 C7 H7A 109.5 . . ?
C2 C7 H7B 109.5 . . ?
C2 C7 H7C 109.5 . . ?
H7A C7 H7B 109.5 . . ?
H7A C7 H7C 109.5 . . ?
H7B C7 H7C 109.5 . . ?
C4 C8 H8A 109.5 . . ?
C4 C8 H8B 109.5 . . ?
C4 C8 H8C 109.5 . . ?
H8A C8 H8B 109.5 . . ?
H8A C8 H8C 109.5 . . ?
H8B C8 H8C 109.5 . . ?
C6 C9 H9A 109.5 . . ?
C6 C9 H9B 109.5 . . ?
C6 C9 H9C 109.5 . . ?
H9A C9 H9B 109.5 . . ?
H9A C9 H9C 109.5 . . ?
H9B C9 H9C 109.5 . . ?
C15 C10 C11 117.85(16) . . ?
N1 C10 C11 121.22(17) . . ?
N1 C10 C15 120.89(17) . . ?
C10 C11 C16 121.21(16) . . ?
C12 C11 C10 119.66(18) . . ?
C12 C11 C16 119.12(17) . . ?
C11 C12 H12 119.1 . . ?
C11 C12 C13 121.89(19) . . ?
C13 C12 H12 119.1 . . ?
C12 C13 H13 120.7 . . ?
C14 C13 C12 118.65(18) . . ?
C14 C13 H13 120.7 . . ?
C13 C14 H14 119.1 . . ?
C13 C14 C15 121.90(19) . . ?
C15 C14 H14 119.1 . . ?
C10 C15 C21 120.22(16) . . ?
C14 C15 C10 119.87(18) . . ?
C14 C15 C21 119.90(18) . . ?
C11 C16 H16 107.6 . . ?
C11 C16 C17 111.01(15) . . ?
C11 C16 C18 112.47(16) . . ?
C17 C16 H16 107.6 . . ?
C17 C16 C18 110.37(16) . . ?
C18 C16 H16 107.6 . . ?
C16 C17 H17A 109.5 . . ?
C16 C17 H17B 109.5 . . ?
C16 C17 H17C 109.5 . . ?
H17A C17 H17B 109.5 . . ?
H17A C17 H17C 109.5 . . ?
H17B C17 H17C 109.5 . . ?
C16 C18 H18A 109.5 . . ?
C16 C18 H18B 109.5 . . ?
C16 C18 H18C 109.5 . . ?
H18A C18 H18B 109.5 . . ?
H18A C18 H18C 109.5 . . ?
H18B C18 H18C 109.5 . . ?
H19A C19 H19B 109.5 . . ?
H19A C19 H19C 109.5 . . ?
H19B C19 H19C 109.5 . . ?
C21 C19 H19A 109.5 . . ?
C21 C19 H19B 109.5 . . ?
C21 C19 H19C 109.5 . . ?
H20A C20 H20B 109.5 . . ?
H20A C20 H20C 109.5 . . ?
H20B C20 H20C 109.5 . . ?
C21 C20 H20A 109.5 . . ?
C21 C20 H20B 109.5 . . ?
C21 C20 H20C 109.5 . . ?
C15 C21 C19 113.22(17) . . ?
C15 C21 C20 111.72(16) . . ?
C15 C21 H21 107.4 . . ?
C19 C21 H21 107.4 . . ?
C20 C21 C19 109.56(18) . . ?
C20 C21 H21 107.4 . . ?
C23 C22 C24 111.23(19) . . ?
C23 C22 C25 109.74(19) . . ?
C25 C22 C24 109.23(18) . . ?
N2 C22 C23 109.78(16) . . ?
N2 C22 C24 111.60(15) . . ?
N2 C22 C25 105.06(14) . . ?
C22 C23 H23A 109.5 . . ?
C22 C23 H23B 109.5 . . ?
C22 C23 H23C 109.5 . . ?
H23A C23 H23B 109.5 . . ?
H23A C23 H23C 109.5 . . ?
H23B C23 H23C 109.5 . . ?
C22 C24 H24A 109.5 . . ?
C22 C24 H24B 109.5 . . ?
C22 C24 H24C 109.5 . . ?
H24A C24 H24B 109.5 . . ?
H24A C24 H24C 109.5 . . ?
H24B C24 H24C 109.5 . . ?
C22 C25 H25A 109.5 . . ?
C22 C25 H25B 109.5 . . ?
C22 C25 H25C 109.5 . . ?
H25A C25 H25B 109.5 . . ?
H25A C25 H25C 109.5 . . ?
H25B C25 H25C 109.5 . . ?
C27 C26 C28 109.74(16) . . ?
C29 C26 C27 110.28(17) . . ?
C29 C26 C28 109.52(16) . . ?
N3 C26 C27 109.89(15) . . ?
N3 C26 C28 112.13(16) . . ?
N3 C26 C29 105.19(14) . . ?
C26 C27 H27A 109.5 . . ?
C26 C27 H27B 109.5 . . ?
C26 C27 H27C 109.5 . . ?
H27A C27 H27B 109.5 . . ?
H27A C27 H27C 109.5 . . ?
H27B C27 H27C 109.5 . . ?
C26 C28 H28A 109.5 . . ?
C26 C28 H28B 109.5 . . ?
C26 C28 H28C 109.5 . . ?
H28A C28 H28B 109.5 . . ?
H28A C28 H28C 109.5 . . ?
H28B C28 H28C 109.5 . . ?
C26 C29 H29A 109.5 . . ?
C26 C29 H29B 109.5 . . ?
C26 C29 H29C 109.5 . . ?
H29A C29 H29B 109.5 . . ?
H29A C29 H29C 109.5 . . ?
H29B C29 H29C 109.5 . . ?
C31 C30 Si1 173.52(13) . . ?
N2 C30 C31 127.16(16) . . ?
N2 C30 N3 105.53(15) . . ?
N2 C30 Si1 53.03(9) . . ?
N3 C30 C31 127.31(16) . . ?
N3 C30 Si1 53.06(9) . . ?
C32 C31 C30 121.81(17) . . ?
C36 C31 C30 119.13(17) . . ?
C36 C31 C32 119.05(18) . . ?
C31 C32 H32 120.0 . . ?
C31 C32 C33 119.9(2) . . ?
C33 C32 H32 120.0 . . ?
C32 C33 H33 119.8 . . ?
C34 C33 C32 120.5(2) . . ?
C34 C33 H33 119.8 . . ?
C33 C34 H34 120.1 . . ?
C33 C34 C35 119.8(2) . . ?
C35 C34 H34 120.1 . . ?
C34 C35 H35 120.0 . . ?
C36 C35 C34 120.0(2) . . ?
C36 C35 H35 120.0 . . ?
C31 C36 H36 119.6 . . ?
C35 C36 C31 120.76(19) . . ?
C35 C36 H36 119.6 . . ?
H37A C37 H37B 109.5 . . ?
H37A C37 H37C 109.5 . . ?
H37B C37 H37C 109.5 . . ?
C40 C37 H37A 109.5 . . ?
C40 C37 H37B 109.5 . . ?
C40 C37 H37C 109.5 . . ?
H38A C38 H38B 109.5 . . ?
H38A C38 H38C 109.5 . . ?
H38B C38 H38C 109.5 . . ?
C40 C38 H38A 109.5 . . ?
C40 C38 H38B 109.5 . . ?
C40 C38 H38C 109.5 . . ?
H39A C39 H39B 109.5 . . ?
H39A C39 H39C 109.5 . . ?
H39B C39 H39C 109.5 . . ?
C40 C39 H39A 109.5 . . ?
C40 C39 H39B 109.5 . . ?
C40 C39 H39C 109.5 . . ?
C37 C40 C38 109.77(16) . . ?
C39 C40 C37 108.84(16) . . ?
C39 C40 C38 110.09(16) . . ?
N4 C40 C37 105.52(14) . . ?
N4 C40 C38 110.80(15) . . ?
N4 C40 C39 111.70(16) . . ?
C42 C41 Si2 173.84(13) . . ?
N4 C41 C42 125.95(16) . . ?
N4 C41 N5 106.87(15) . . ?
N4 C41 Si2 53.39(9) . . ?
N5 C41 C42 126.92(16) . . ?
N5 C41 Si2 53.52(9) . . ?
C43 C42 C41 123.29(16) . . ?
C43 C42 C47 120.23(17) . . ?
C47 C42 C41 116.48(16) . . ?
C42 C43 H43 120.4 . . ?
C42 C43 C44 119.25(18) . . ?
C44 C43 H43 120.4 . . ?
C43 C44 H44 119.8 . . ?
C45 C44 C43 120.31(18) . . ?
C45 C44 H44 119.8 . . ?
C44 C45 H45 119.9 . . ?
C46 C45 C44 120.29(17) . . ?
C46 C45 H45 119.9 . . ?
C45 C46 H46 120.1 . . ?
C45 C46 C47 119.72(18) . . ?
C47 C46 H46 120.1 . . ?
C42 C47 H47 119.9 . . ?
C46 C47 C42 120.19(18) . . ?
C46 C47 H47 119.9 . . ?
C49 C48 C50 110.63(16) . . ?
C49 C48 C51 109.56(16) . . ?
C50 C48 C51 108.26(16) . . ?
N5 C48 C49 109.78(15) . . ?
N5 C48 C50 112.67(15) . . ?
N5 C48 C51 105.78(14) . . ?
C48 C49 H49A 109.5 . . ?
C48 C49 H49B 109.5 . . ?
C48 C49 H49C 109.5 . . ?
H49A C49 H49B 109.5 . . ?
H49A C49 H49C 109.5 . . ?
H49B C49 H49C 109.5 . . ?
C48 C50 H50A 109.5 . . ?
C48 C50 H50B 109.5 . . ?
C48 C50 H50C 109.5 . . ?
H50A C50 H50B 109.5 . . ?
H50A C50 H50C 109.5 . . ?
H50B C50 H50C 109.5 . . ?
C48 C51 H51A 109.5 . . ?
C48 C51 H51B 109.5 . . ?
C48 C51 H51C 109.5 . . ?
H51A C51 H51B 109.5 . . ?
H51A C51 H51C 109.5 . . ?
H51B C51 H51C 109.5 . . ?
C10 N1 Si2 164.81(14) . . ?
C22 N2 Si1 134.67(12) . . ?
C30 N2 C22 132.56(15) . . ?
C30 N2 Si1 91.56(11) . . ?
C26 N3 Si1 132.48(12) . . ?
C30 N3 C26 131.24(15) . . ?
C30 N3 Si1 91.22(11) . . ?
C40 N4 Si2 137.47(12) . . ?
C41 N4 C40 131.12(15) . . ?
C41 N4 Si2 91.28(11) . . ?
C41 N5 C48 130.58(15) . . ?
C41 N5 Si2 91.06(11) . . ?
C48 N5 Si2 137.91(12) . . ?
C30 Si1 Ag 115.62(5) . . ?
C30 Si1 Si2 118.93(5) . . ?
N2 Si1 Ag 111.27(5) . . ?
N2 Si1 C30 35.41(6) . . ?
N2 Si1 N3 70.83(7) . . ?
N2 Si1 Si2 109.39(5) . . ?
N3 Si1 Ag 115.51(5) . . ?
N3 Si1 C30 35.72(6) . . ?
N3 Si1 Si2 111.58(5) . . ?
Si2 Si1 Ag 125.16(2) . . ?
C41 Si2 Si1 119.11(5) . . ?
N1 Si2 C41 123.22(7) . . ?
N1 Si2 N4 117.39(8) . . ?
N1 Si2 N5 117.05(8) . . ?
N1 Si2 Si1 117.28(6) . . ?
N4 Si2 C41 35.33(6) . . ?
N4 Si2 N5 70.73(7) . . ?
N4 Si2 Si1 116.60(5) . . ?
N5 Si2 C41 35.42(6) . . ?
N5 Si2 Si1 108.88(5) . . ?
H52A C52 H52B 109.5 . . ?
H52A C52 H52C 109.5 . . ?
H52B C52 H52C 109.5 . . ?
C53 C52 H52A 109.5 . . ?
C53 C52 H52B 109.5 . . ?
C53 C52 H52C 109.5 . . ?
C57 C56 H56 120.0 . . ?
C57 C56 C55 120.0 . . ?
C55 C56 H56 120.0 . . ?
C56 C57 H57 120.0 . . ?
C58 C57 C56 120.0 . . ?
C58 C57 H57 120.0 . . ?
C57 C58 H58 120.0 . . ?
C57 C58 C53 120.0 . . ?
C53 C58 H58 120.0 . . ?
C58 C53 C52 123.9(6) . . ?
C58 C53 C54 120.0 . . ?
C54 C53 C52 116.1(6) . . ?
C53 C54 H54 120.0 . . ?
C53 C54 C55 120.0 . . ?
C55 C54 H54 120.0 . . ?
C56 C55 H55 120.0 . . ?
C54 C55 C56 120.0 . . ?
C54 C55 H55 120.0 . . ?
H59A C59 H59B 109.5 . . ?
H59A C59 H59C 109.5 . . ?
H59B C59 H59C 109.5 . . ?
C60 C59 H59A 109.5 . . ?
C60 C59 H59B 109.5 . . ?
C60 C59 H59C 109.5 . . ?
C61 C60 C59 128.5(7) . . ?
C61 C60 C65 120.8(7) . . ?
C65 C60 C59 110.7(6) . . ?
C60 C61 H61 121.9 . . ?
C60 C61 C62 116.2(8) . . ?
C62 C61 H61 121.9 . . ?
C61 C62 H62 118.5 . . ?
C63 C62 C61 122.9(8) . . ?
C63 C62 H62 118.5 . . ?
C62 C63 H63 121.2 . . ?
C64 C63 C62 117.5(8) . . ?
C64 C63 H63 121.2 . . ?
C63 C64 H64 118.0 . . ?
C63 C64 C65 124.1(8) . . ?
C65 C64 H64 118.0 . . ?
C60 C65 H65 120.8 . . ?
C64 C65 C60 118.4(7) . . ?
C64 C65 H65 120.8 . . ?

loop_
_geom_torsion_atom_site_label_1
_geom_torsion_atom_site_label_2
_geom_torsion_atom_site_label_3
_geom_torsion_atom_site_label_4
_geom_torsion
_geom_torsion_site_symmetry_1
_geom_torsion_site_symmetry_2
_geom_torsion_site_symmetry_3
_geom_torsion_site_symmetry_4
_geom_torsion_publ_flag
Ag C1 C2 C3 -178.43(14) . . . . ?
Ag C1 C2 C7 1.9(2) . . . . ?
Ag C1 C6 C5 179.38(14) . . . . ?
Ag C1 C6 C9 -0.8(3) . . . . ?
C1 C2 C3 C4 -1.2(3) . . . . ?
C2 C1 C6 C5 0.8(3) . . . . ?
C2 C1 C6 C9 -179.39(17) . . . . ?
C2 C3 C4 C5 1.0(3) . . . . ?
C2 C3 C4 C8 179.24(19) . . . . ?
C3 C4 C5 C6 0.1(3) . . . . ?
C4 C5 C6 C1 -1.0(3) . . . . ?
C4 C5 C6 C9 179.19(18) . . . . ?
C6 C1 C2 C3 0.3(3) . . . . ?
C6 C1 C2 C7 -179.41(17) . . . . ?
C7 C2 C3 C4 178.48(18) . . . . ?
C8 C4 C5 C6 -178.14(19) . . . . ?
C10 C11 C12 C13 2.6(3) . . . . ?
C10 C11 C16 C17 106.68(19) . . . . ?
C10 C11 C16 C18 -129.10(18) . . . . ?
C10 C15 C21 C19 -124.7(2) . . . . ?
C10 C15 C21 C20 111.1(2) . . . . ?
C10 N1 Si2 C41 176.1(5) . . . . ?
C10 N1 Si2 N4 135.5(5) . . . . ?
C10 N1 Si2 N5 -143.3(5) . . . . ?
C10 N1 Si2 Si1 -11.1(6) . . . . ?
C11 C10 C15 C14 3.3(3) . . . . ?
C11 C10 C15 C21 -178.01(16) . . . . ?
C11 C10 N1 Si2 65.5(6) . . . . ?
C11 C12 C13 C14 1.3(3) . . . . ?
C12 C11 C16 C17 -72.1(2) . . . . ?
C12 C11 C16 C18 52.1(2) . . . . ?
C12 C13 C14 C15 -2.8(3) . . . . ?
C13 C14 C15 C10 0.5(3) . . . . ?
C13 C14 C15 C21 -178.19(18) . . . . ?
C14 C15 C21 C19 54.0(2) . . . . ?
C14 C15 C21 C20 -70.2(2) . . . . ?
C15 C10 C11 C12 -4.8(3) . . . . ?
C15 C10 C11 C16 176.42(15) . . . . ?
C15 C10 N1 Si2 -116.8(5) . . . . ?
C16 C11 C12 C13 -178.61(17) . . . . ?
C22 N2 Si1 Ag 63.38(17) . . . . ?
C22 N2 Si1 C30 168.1(2) . . . . ?
C22 N2 Si1 N3 174.11(18) . . . . ?
C22 N2 Si1 Si2 -79.00(16) . . . . ?
C23 C22 N2 C30 77.6(3) . . . . ?
C23 C22 N2 Si1 -86.1(2) . . . . ?
C24 C22 N2 C30 -46.3(3) . . . . ?
C24 C22 N2 Si1 150.07(16) . . . . ?
C25 C22 N2 C30 -164.5(2) . . . . ?
C25 C22 N2 Si1 31.8(2) . . . . ?
C26 N3 Si1 Ag -56.97(17) . . . . ?
C26 N3 Si1 C30 -156.0(2) . . . . ?
C26 N3 Si1 N2 -162.02(17) . . . . ?
C26 N3 Si1 Si2 94.06(16) . . . . ?
C27 C26 N3 C30 -66.9(2) . . . . ?
C27 C26 N3 Si1 80.4(2) . . . . ?
C28 C26 N3 C30 55.5(2) . . . . ?
C28 C26 N3 Si1 -157.26(14) . . . . ?
C29 C26 N3 C30 174.43(18) . . . . ?
C29 C26 N3 Si1 -38.3(2) . . . . ?
C30 C31 C32 C33 177.4(2) . . . . ?
C30 C31 C36 C35 -177.8(2) . . . . ?
C30 N2 Si1 Ag -104.67(10) . . . . ?
C30 N2 Si1 N3 6.06(10) . . . . ?
C30 N2 Si1 Si2 112.95(10) . . . . ?
C30 N3 Si1 Ag 99.04(10) . . . . ?
C30 N3 Si1 N2 -6.02(10) . . . . ?
C30 N3 Si1 Si2 -109.93(10) . . . . ?
C31 C30 N2 C22 3.4(3) . . . . ?
C31 C30 N2 Si1 171.89(16) . . . . ?
C31 C30 N3 C26 -15.4(3) . . . . ?
C31 C30 N3 Si1 -171.89(17) . . . . ?
C31 C32 C33 C34 0.1(4) . . . . ?
C32 C31 C36 C35 1.2(3) . . . . ?
C32 C33 C34 C35 1.8(4) . . . . ?
C33 C34 C35 C36 -2.1(4) . . . . ?
C34 C35 C36 C31 0.6(4) . . . . ?
C36 C31 C32 C33 -1.6(3) . . . . ?
C37 C40 N4 C41 165.06(18) . . . . ?
C37 C40 N4 Si2 -9.7(2) . . . . ?
C38 C40 N4 C41 -76.2(2) . . . . ?
C38 C40 N4 Si2 109.08(18) . . . . ?
C39 C40 N4 C41 46.9(3) . . . . ?
C39 C40 N4 Si2 -127.79(17) . . . . ?
C40 N4 Si2 C41 176.0(2) . . . . ?
C40 N4 Si2 N1 -74.33(19) . . . . ?
C40 N4 Si2 N5 174.49(19) . . . . ?
C40 N4 Si2 Si1 72.47(19) . . . . ?
C41 C42 C43 C44 179.79(18) . . . . ?
C41 C42 C47 C46 179.56(17) . . . . ?
C41 N4 Si2 N1 109.64(12) . . . . ?
C41 N4 Si2 N5 -1.55(10) . . . . ?
C41 N4 Si2 Si1 -103.56(10) . . . . ?
C41 N5 Si2 N1 -110.09(12) . . . . ?
C41 N5 Si2 N4 1.54(10) . . . . ?
C41 N5 Si2 Si1 113.98(10) . . . . ?
C42 C41 N4 C40 11.2(3) . . . . ?
C42 C41 N4 Si2 -172.40(16) . . . . ?
C42 C41 N5 C48 -1.0(3) . . . . ?
C42 C41 N5 Si2 172.33(16) . . . . ?
C42 C43 C44 C45 0.8(3) . . . . ?
C43 C42 C47 C46 -0.7(3) . . . . ?
C43 C44 C45 C46 -1.0(3) . . . . ?
C44 C45 C46 C47 0.4(3) . . . . ?
C45 C46 C47 C42 0.5(3) . . . . ?
C47 C42 C43 C44 0.0(3) . . . . ?
C48 N5 Si2 C41 172.4(2) . . . . ?
C48 N5 Si2 N1 62.32(19) . . . . ?
C48 N5 Si2 N4 173.95(19) . . . . ?
C48 N5 Si2 Si1 -73.61(18) . . . . ?
C49 C48 N5 C41 75.8(2) . . . . ?
C49 C48 N5 Si2 -94.2(2) . . . . ?
C50 C48 N5 C41 -48.0(2) . . . . ?
C50 C48 N5 Si2 141.99(16) . . . . ?
C51 C48 N5 C41 -166.12(17) . . . . ?
C51 C48 N5 Si2 23.9(2) . . . . ?
N1 C10 C11 C12 173.04(16) . . . . ?
N1 C10 C11 C16 -5.8(3) . . . . ?
N1 C10 C15 C14 -174.53(16) . . . . ?
N1 C10 C15 C21 4.2(3) . . . . ?
N2 C30 C31 C32 -80.1(3) . . . . ?
N2 C30 C31 C36 98.9(2) . . . . ?
N2 C30 N3 C26 164.64(17) . . . . ?
N2 C30 N3 Si1 8.14(13) . . . . ?
N3 C30 C31 C32 100.0(2) . . . . ?
N3 C30 C31 C36 -81.1(3) . . . . ?
N3 C30 N2 C22 -176.62(17) . . . . ?
N3 C30 N2 Si1 -8.15(13) . . . . ?
N4 C41 C42 C43 -97.5(2) . . . . ?
N4 C41 C42 C47 82.3(2) . . . . ?
N4 C41 N5 C48 -175.42(16) . . . . ?
N4 C41 N5 Si2 -2.11(14) . . . . ?
N5 C41 C42 C43 89.0(2) . . . . ?
N5 C41 C42 C47 -91.2(2) . . . . ?
N5 C41 N4 C40 -174.33(17) . . . . ?
N5 C41 N4 Si2 2.12(14) . . . . ?
Si1 C30 N2 C22 -168.5(2) . . . . ?
Si1 C30 N3 C26 156.5(2) . . . . ?
Si2 C41 N4 C40 -176.4(2) . . . . ?
Si2 C41 N5 C48 -173.3(2) . . . . ?
C52 C53 C54 C55 179.2(6) . . . . ?
C56 C57 C58 C53 0.0 . . . . ?
C57 C56 C55 C54 0.0 . . . . ?
C57 C58 C53 C52 -179.1(6) . . . . ?
C57 C58 C53 C54 0.0 . . . . ?
C58 C53 C54 C55 0.0 . . . . ?
C53 C54 C55 C56 0.0 . . . . ?
C55 C56 C57 C58 0.0 . . . . ?
C59 C60 C61 C62 -179.8(2) . . . . ?
C59 C60 C65 C64 179.7(4) . . . . ?
C60 C61 C62 C63 -0.6(5) . . . . ?
C61 C60 C65 C64 -0.3(5) . . . . ?
C61 C62 C63 C64 1.0(7) . . . . ?
C62 C63 C64 C65 -1.1(8) . . . . ?
C63 C64 C65 C60 0.8(7) . . . . ?
C65 C60 C61 C62 0.2(4) . . . . ?

_shelx_res_file                  
;
TITL xf-si2ag1-new_a.res in P-1
    xf-si2ag1-new.res
    created by SHELXL-2019/2 at 11:25:07 on 22-Oct-2024
REM Old TITL XF-SI2AG1-NEW
REM SHELXT solution in P-1: R1 0.100, Rweak 0.008, Alpha 0.026
REM <I/s> 0.000 for 0 systematic absences, Orientation as input
REM Formula found by SHELXT: C57 N5 Si2 Ag
CELL 0.71073 14.0034 14.5552 14.8701 71.802 77.731 88.727
ZERR 2 0.0011 0.0011 0.0011 0.006 0.006 0.006
LATT 1
SFAC C H Ag N Si
UNIT 116 164 2 10 4
SADI 0.04 C53 C57 C53 C55 C58 C56 C54 C58 C55 C57 C54 C56
SADI C60 C65 C65 C64 C64 C63 C63 C62 C62 C61 C61 C60
DANG 2.42 C60 C64
DFIX 1.39 C53 C54 C53 C58 C55 C56
DFIX 1.39 C60 C65 C60 C61 C64 C63
DFIX 1.51 C52 C53
DFIX 1.51 C59 C60
DANG 2.39 C65 C63
SADI C53 C54 C54 C55 C55 C56 C56 C57 C57 C58 C58 C53
DANG 2.41 C60 C62
RIGU C52 C53 C54 C55 C56 > C58
DFIX 1.38 C54 C55 C56 C57 C57 C58
FLAT 0.01 C59 C60 C61 C62 C63 C64 C65
FLAT C52 C53 C54 C55 C56 C57 C58
DANG 2.4 C64 C62 C63 C61
DANG 2.52 C52 C54 C52 C58
SADI 0.04 C60 C62 C60 C64 C61 C63 C65 C61 C64 C62 C65 C63
DANG 2.42 C53 C55
SADI 0.04 C59 C61 C59 C65
SADI 0.04 C52 C58 C52 C54
DFIX 1.38 C65 C64 C63 C62 C62 C61
DANG 2.41 C53 C57
RIGU C59 > C65
DANG 2.39 C54 C56
DANG 2.52 C59 C65 C59 C61
DANG 2.4 C55 C57 C56 C58
ISOR 0.01 0.02 C52 C53 C54 C55 C56 C57 C58
SIMU 0.01 0.02 2.5 C59 > C65
DELU C59 > C65
SIMU 0.01 0.02 2.5 C52 C53 C54 C55 C56 > C58
DELU C52 C53 C54 C55 C56 > C58

L.S. 4
PLAN  21
SIZE 0.059 0.12 0.201
TEMP -173
CONF
BOND
list 4
MORE -1
BOND $H
fmap 2
acta
OMIT -1 0 3
OMIT 0 5 7
OMIT 1 -5 3
OMIT 4 1 2
REM <olex2.extras>
REM <HklSrc "%.\\XF-Si2Ag1-new.hkl">
REM </olex2.extras>

WGHT    0.049100
FVAR       0.33971
AG    3    0.729901    0.478634    0.559635    11.00000    0.02302    0.01545 =
         0.02077   -0.00302   -0.00465    0.00032
C1    1    0.767668    0.628395    0.521062    11.00000    0.01792    0.01621 =
         0.02634   -0.00087   -0.00667    0.00155
C2    1    0.801077    0.680490    0.420674    11.00000    0.01480    0.02280 =
         0.02871   -0.00268   -0.00587    0.00320
C3    1    0.829115    0.778128    0.391193    11.00000    0.02022    0.02223 =
         0.03218    0.00436   -0.00448    0.00119
AFIX  43
H3    2    0.852314    0.811093    0.324048    11.00000   -1.20000
AFIX   0
C4    1    0.824328    0.828706    0.456351    11.00000    0.01936    0.01765 =
         0.05237   -0.00299   -0.00384    0.00154
C5    1    0.791725    0.778864    0.554145    11.00000    0.02316    0.02353 =
         0.04701   -0.01656   -0.00984    0.00611
AFIX  43
H5    2    0.787778    0.812356    0.600264    11.00000   -1.20000
AFIX   0
C6    1    0.764623    0.680406    0.585979    11.00000    0.01801    0.02312 =
         0.03042   -0.00590   -0.00787    0.00356
C7    1    0.805821    0.630271    0.345325    11.00000    0.02868    0.03304 =
         0.02438   -0.00212   -0.00314    0.00040
AFIX 137
H7A   2    0.846300    0.573955    0.359731    11.00000   -1.50000
H7B   2    0.834596    0.675234    0.281106    11.00000   -1.50000
H7C   2    0.739652    0.608975    0.346147    11.00000   -1.50000
AFIX   0
C8    1    0.856609    0.934620    0.421865    11.00000    0.04067    0.02076 =
         0.07929   -0.00892   -0.00319   -0.00142
AFIX 137
H8A   2    0.912530    0.947021    0.366650    11.00000   -1.50000
H8B   2    0.875703    0.951499    0.474646    11.00000   -1.50000
H8C   2    0.802533    0.974042    0.401930    11.00000   -1.50000
AFIX   0
C9    1    0.731100    0.631039    0.694171    11.00000    0.04166    0.03294 =
         0.03141   -0.01267   -0.01060    0.00666
AFIX 137
H9A   2    0.785899    0.598320    0.720205    11.00000   -1.50000
H9B   2    0.677739    0.583360    0.706243    11.00000   -1.50000
H9C   2    0.707985    0.679516    0.726023    11.00000   -1.50000
AFIX   0
C10   1    0.830553    0.146673    0.809416    11.00000    0.01676    0.02334 =
         0.01235   -0.00103   -0.00186    0.00061
C11   1    0.877916    0.226839    0.820843    11.00000    0.01901    0.02504 =
         0.01371   -0.00101   -0.00233    0.00092
C12   1    0.959928    0.212572    0.860828    11.00000    0.01992    0.03102 =
         0.02354   -0.00456   -0.00400   -0.00246
AFIX  43
H12   2    0.989370    0.265845    0.870606    11.00000   -1.20000
AFIX   0
C13   1    1.000423    0.122492    0.887077    11.00000    0.01906    0.03868 =
         0.02241   -0.00320   -0.00599    0.00287
AFIX  43
H13   2    1.055924    0.113820    0.915620    11.00000   -1.20000
AFIX   0
C14   1    0.958309    0.045914    0.870804    11.00000    0.02158    0.02708 =
         0.02278   -0.00013   -0.00256    0.00622
AFIX  43
H14   2    0.987393   -0.015074    0.885832    11.00000   -1.20000
AFIX   0
C15   1    0.874819    0.055472    0.833171    11.00000    0.02057    0.02393 =
         0.01700   -0.00093   -0.00180    0.00306
C16   1    0.838969    0.327541    0.791740    11.00000    0.02293    0.02213 =
         0.02188   -0.00309   -0.00685   -0.00116
AFIX  13
H16   2    0.787753    0.326200    0.754387    11.00000   -1.20000
AFIX   0
C17   1    0.790074    0.355676    0.881179    11.00000    0.03080    0.02903 =
         0.02693   -0.00665   -0.00474    0.00155
AFIX 137
H17A  2    0.736469    0.308507    0.920186    11.00000   -1.50000
H17B  2    0.764133    0.420201    0.860537    11.00000   -1.50000
H17C  2    0.838337    0.356321    0.920038    11.00000   -1.50000
AFIX   0
C18   1    0.918386    0.404297    0.725882    11.00000    0.03393    0.02430 =
         0.02702   -0.00159   -0.00404   -0.00347
AFIX 137
H18A  2    0.966537    0.411685    0.762587    11.00000   -1.50000
H18B  2    0.888388    0.466269    0.702485    11.00000   -1.50000
H18C  2    0.950971    0.383975    0.670498    11.00000   -1.50000
AFIX   0
C19   1    0.807387   -0.119253    0.911717    11.00000    0.05810    0.02457 =
         0.03635   -0.00511   -0.00337   -0.00484
AFIX 137
H19A  2    0.771781   -0.170378    0.900441    11.00000   -1.50000
H19B  2    0.767367   -0.099623    0.964617    11.00000   -1.50000
H19C  2    0.868922   -0.143615    0.929248    11.00000   -1.50000
AFIX   0
C20   1    0.892996   -0.062010    0.737348    11.00000    0.04191    0.04257 =
         0.03560   -0.01647   -0.00330   -0.00002
AFIX 137
H20A  2    0.954643   -0.085427    0.755270    11.00000   -1.50000
H20B  2    0.906769   -0.006166    0.678166    11.00000   -1.50000
H20C  2    0.858466   -0.113721    0.725906    11.00000   -1.50000
AFIX   0
C21   1    0.829391   -0.032013    0.819328    11.00000    0.02434    0.02421 =
         0.02991   -0.00576   -0.00596    0.00399
AFIX  13
H21   2    0.765693   -0.012501    0.800492    11.00000   -1.20000
AFIX   0
C22   1    0.895957    0.265238    0.465987    11.00000    0.01609    0.02210 =
         0.02089   -0.00486   -0.00110    0.00117
C23   1    0.947591    0.360914    0.403274    11.00000    0.02478    0.03651 =
         0.07375    0.00408   -0.00279   -0.00623
AFIX 137
H23A  2    0.933662    0.377484    0.338363    11.00000   -1.50000
H23B  2    1.018279    0.355907    0.398510    11.00000   -1.50000
H23C  2    0.924352    0.411463    0.432234    11.00000   -1.50000
AFIX   0
C24   1    0.925678    0.185891    0.420951    11.00000    0.02641    0.04828 =
         0.06089   -0.03315   -0.00769    0.00999
AFIX 137
H24A  2    0.888060    0.125719    0.460969    11.00000   -1.50000
H24B  2    0.995659    0.175801    0.417162    11.00000   -1.50000
H24C  2    0.912524    0.204866    0.355612    11.00000   -1.50000
AFIX   0
C25   1    0.920264    0.237348    0.565270    11.00000    0.02224    0.08491 =
         0.03537   -0.02647   -0.01082    0.01739
AFIX 137
H25A  2    0.896886    0.286193    0.596547    11.00000   -1.50000
H25B  2    0.991276    0.233600    0.558490    11.00000   -1.50000
H25C  2    0.888360    0.174203    0.605022    11.00000   -1.50000
AFIX   0
C26   1    0.543818    0.327310    0.454682    11.00000    0.02068    0.02146 =
         0.02421   -0.00262   -0.01087    0.00478
C27   1    0.556490    0.432189    0.387622    11.00000    0.03649    0.02493 =
         0.03331    0.00127   -0.01348    0.00591
AFIX 137
H27A  2    0.492751    0.455443    0.375522    11.00000   -1.50000
H27B  2    0.600916    0.435460    0.326015    11.00000   -1.50000
H27C  2    0.583919    0.472824    0.418388    11.00000   -1.50000
AFIX   0
C28   1    0.505219    0.262572    0.405102    11.00000    0.02950    0.03511 =
         0.03415   -0.01046   -0.01434    0.00047
AFIX 137
H28A  2    0.546997    0.272957    0.340582    11.00000   -1.50000
H28B  2    0.438139    0.278823    0.398863    11.00000   -1.50000
H28C  2    0.505844    0.194544    0.444162    11.00000   -1.50000
AFIX   0
C29   1    0.472928    0.320242    0.549101    11.00000    0.02038    0.03439 =
         0.02867   -0.00755   -0.00778    0.00622
AFIX 137
H29A  2    0.465593    0.252835    0.591406    11.00000   -1.50000
H29B  2    0.409207    0.342317    0.535888    11.00000   -1.50000
H29C  2    0.498069    0.360996    0.581164    11.00000   -1.50000
AFIX   0
C30   1    0.723245    0.279872    0.429227    11.00000    0.02167    0.01137 =
         0.01854    0.00004   -0.00451   -0.00037
C31   1    0.741592    0.269858    0.331016    11.00000    0.02313    0.02396 =
         0.02031   -0.00641   -0.00589    0.00154
C32   1    0.780876    0.345931    0.248928    11.00000    0.04678    0.02802 =
         0.02183   -0.00345   -0.00641   -0.00968
AFIX  43
H32   2    0.794340    0.407411    0.254406    11.00000   -1.20000
AFIX   0
C33   1    0.800529    0.332300    0.158795    11.00000    0.06331    0.04376 =
         0.02120   -0.00189   -0.00322   -0.01639
AFIX  43
H33   2    0.827549    0.384599    0.102568    11.00000   -1.20000
AFIX   0
C34   1    0.781249    0.243796    0.150137    11.00000    0.06659    0.05092 =
         0.01926   -0.01354   -0.00435   -0.00615
AFIX  43
H34   2    0.796597    0.234365    0.088359    11.00000   -1.20000
AFIX   0
C35   1    0.739575    0.168659    0.231287    11.00000    0.07040    0.03674 =
         0.02884   -0.01467   -0.00766   -0.00747
AFIX  43
H35   2    0.724109    0.107928    0.225264    11.00000   -1.20000
AFIX   0
C36   1    0.720364    0.181632    0.321081    11.00000    0.05285    0.02498 =
         0.02121   -0.00512   -0.00290   -0.00444
AFIX  43
H36   2    0.692198    0.129395    0.376892    11.00000   -1.20000
AFIX   0
C37   1    0.675510    0.021415    0.609686    11.00000    0.03003    0.02352 =
         0.02831   -0.01089    0.00135   -0.00071
AFIX 137
H37A  2    0.676021    0.083415    0.558663    11.00000   -1.50000
H37B  2    0.682418   -0.031199    0.581030    11.00000   -1.50000
H37C  2    0.730021    0.022043    0.641361    11.00000   -1.50000
AFIX   0
C38   1    0.577072   -0.091667    0.763731    11.00000    0.03899    0.01845 =
         0.02959   -0.00539   -0.00194    0.00092
AFIX 137
H38A  2    0.627918   -0.090067    0.799527    11.00000   -1.50000
H38B  2    0.589185   -0.143330    0.733967    11.00000   -1.50000
H38C  2    0.512878   -0.103973    0.808395    11.00000   -1.50000
AFIX   0
C39   1    0.494825    0.007462    0.633668    11.00000    0.03602    0.02894 =
         0.03760   -0.01567   -0.01526    0.00320
AFIX 137
H39A  2    0.432761   -0.006485    0.681717    11.00000   -1.50000
H39B  2    0.503641   -0.041622    0.600442    11.00000   -1.50000
H39C  2    0.494000    0.071555    0.586195    11.00000   -1.50000
AFIX   0
C40   1    0.579005    0.005809    0.684495    11.00000    0.02236    0.01679 =
         0.02202   -0.00643   -0.00090   -0.00067
C41   1    0.502978    0.120164    0.777993    11.00000    0.02019    0.01699 =
         0.01465    0.00007   -0.00587    0.00305
C42   1    0.404414    0.071251    0.824463    11.00000    0.01874    0.01875 =
         0.01950   -0.00477   -0.00120    0.00054
C43   1    0.323601    0.094035    0.783373    11.00000    0.02152    0.02383 =
         0.02331   -0.00248   -0.00366    0.00190
AFIX  43
H43   2    0.328917    0.143143    0.722647    11.00000   -1.20000
AFIX   0
C44   1    0.234302    0.044117    0.832090    11.00000    0.01870    0.03144 =
         0.03121   -0.00992   -0.00354    0.00112
AFIX  43
H44   2    0.178618    0.058683    0.804048    11.00000   -1.20000
AFIX   0
C45   1    0.226367   -0.026711    0.921304    11.00000    0.02037    0.03006 =
         0.02646   -0.00962    0.00516   -0.00543
AFIX  43
H45   2    0.165035   -0.059714    0.954582    11.00000   -1.20000
AFIX   0
C46   1    0.306944   -0.049394    0.961836    11.00000    0.02810    0.02311 =
         0.02006   -0.00297    0.00099   -0.00170
AFIX  43
H46   2    0.301415   -0.098205    1.022780    11.00000   -1.20000
AFIX   0
C47   1    0.396387   -0.000629    0.913274    11.00000    0.02210    0.02390 =
         0.01992   -0.00560   -0.00261    0.00178
AFIX  43
H47   2    0.452242   -0.016468    0.940863    11.00000   -1.20000
AFIX   0
C48   1    0.491030    0.263495    0.844975    11.00000    0.02149    0.02061 =
         0.01971   -0.00727   -0.00311    0.00523
C49   1    0.488126    0.214255    0.952563    11.00000    0.04806    0.02412 =
         0.01934   -0.00480   -0.00487    0.00445
AFIX 137
H49A  2    0.554734    0.200058    0.961884    11.00000   -1.50000
H49B  2    0.447964    0.153780    0.975501    11.00000   -1.50000
H49C  2    0.459817    0.257331    0.989344    11.00000   -1.50000
AFIX   0
C50   1    0.388665    0.290753    0.828792    11.00000    0.02441    0.03388 =
         0.03936   -0.01621   -0.00497    0.01033
AFIX 137
H50A  2    0.366556    0.342252    0.856762    11.00000   -1.50000
H50B  2    0.343419    0.233898    0.860144    11.00000   -1.50000
H50C  2    0.390324    0.313603    0.759084    11.00000   -1.50000
AFIX   0
C51   1    0.556516    0.356162    0.808191    11.00000    0.03053    0.01981 =
         0.02881   -0.00910   -0.00292    0.00254
AFIX 137
H51A  2    0.556016    0.389171    0.739894    11.00000   -1.50000
H51B  2    0.623531    0.339741    0.814557    11.00000   -1.50000
H51C  2    0.531951    0.398937    0.846559    11.00000   -1.50000
AFIX   0
N1    4    0.743787    0.155939    0.779830    11.00000    0.02190    0.02315 =
         0.02150   -0.00428   -0.00692    0.00334
N2    4    0.788530    0.275643    0.483817    11.00000    0.01732    0.01773 =
         0.01754   -0.00377   -0.00242    0.00144
N3    4    0.637457    0.295061    0.482163    11.00000    0.01828    0.01825 =
         0.01732   -0.00354   -0.00587    0.00342
N4    4    0.576314    0.086953    0.725281    11.00000    0.01798    0.01523 =
         0.01864   -0.00265   -0.00186    0.00022
N5    4    0.537734    0.200199    0.788154    11.00000    0.01750    0.01709 =
         0.01748   -0.00318   -0.00296    0.00188
SI1   5    0.698709    0.313870    0.573352    11.00000    0.01714    0.01555 =
         0.01623   -0.00258   -0.00368    0.00137
SI2   5    0.661058    0.184972    0.720304    11.00000    0.01622    0.01456 =
         0.01626   -0.00229   -0.00329    0.00109

PART -2
C52   1    1.080590    0.388177    0.068967    10.50000    0.12479    0.11748 =
         0.16417   -0.00754   -0.06876   -0.03852
AFIX 137
H52A  2    1.041266    0.335129    0.120811    10.50000   -1.50000
H52B  2    1.129938    0.413097    0.094419    10.50000   -1.50000
H52C  2    1.113145    0.364278    0.016011    10.50000   -1.50000
AFIX  66
C56   1    0.896400    0.608813   -0.047390    10.50000    0.10845    0.09227 =
         0.10969   -0.03312   -0.01126   -0.03213
AFIX  43
H56   2    0.855240    0.657596   -0.074700    10.50000   -1.20000
AFIX  65
C57   1    0.909892    0.595207    0.045768    10.50000    0.11325    0.08921 =
         0.10334   -0.05029    0.00130   -0.04472
AFIX  43
H57   2    0.877953    0.634691    0.082126    10.50000   -1.20000
AFIX  65
C58   1    0.970116    0.523830    0.085727    10.50000    0.11530    0.10410 =
         0.07981   -0.02665   -0.01788   -0.06155
AFIX  43
H58   2    0.979337    0.514531    0.149396    10.50000   -1.20000
AFIX  65
C53   1    1.016848    0.466059    0.032530    10.50000    0.08871    0.08779 =
         0.08656   -0.01348   -0.02357   -0.05166
C54   1    1.003357    0.479665   -0.060628    10.50000    0.07944    0.08775 =
         0.07143   -0.02970   -0.01159   -0.04414
AFIX  43
H54   2    1.035296    0.440180   -0.096986    10.50000   -1.20000
AFIX  65
C55   1    0.943133    0.551041   -0.100589    10.50000    0.08377    0.08065 =
         0.07228   -0.02839   -0.01623   -0.03680
AFIX  43
H55   2    0.933913    0.560340   -0.164258    10.50000   -1.20000
AFIX   0

PART -1
C59   1    0.533177    0.368543    1.119338    10.50000    0.11530    0.07585 =
         0.08112   -0.03015   -0.02195   -0.00319
AFIX 137
H59A  2    0.573147    0.324146    1.091119    10.50000   -1.50000
H59B  2    0.472128    0.334468    1.160753    10.50000   -1.50000
H59C  2    0.569288    0.391936    1.158203    10.50000   -1.50000
AFIX   0
C60   1    0.510773    0.450641    1.041736    10.50000    0.09405    0.05376 =
         0.04908   -0.03671    0.00215    0.01260
C61   1    0.572779    0.526404    0.977677    10.50000    0.08685    0.06062 =
         0.06253   -0.03600    0.00433    0.00806
AFIX  43
H61   2    0.639903    0.531042    0.979348    10.50000   -1.20000
AFIX   0
C62   1    0.531182    0.595636    0.910462    10.50000    0.10771    0.05791 =
         0.05988   -0.03267    0.00821    0.01064
AFIX  43
H62   2    0.571487    0.649035    0.865687    10.50000   -1.20000
AFIX   0
C63   1    0.433408    0.589993    0.906064    10.50000    0.10631    0.06956 =
         0.06522   -0.03381   -0.00018    0.02008
AFIX  43
H63   2    0.407161    0.637639    0.858891    10.50000   -1.20000
AFIX   0
C64   1    0.378988    0.516790    0.969163    10.50000    0.10053    0.06828 =
         0.05882   -0.03222    0.00251    0.02260
AFIX  43
H64   2    0.311824    0.513093    0.967299    10.50000   -1.20000
AFIX   0
C65   1    0.412597    0.445254    1.037628    10.50000    0.08626    0.05804 =
         0.06356   -0.04143    0.00017    0.01634
AFIX  43
H65   2    0.370107    0.393025    1.081451    10.50000   -1.20000
AFIX   0
HKLF 4


REM  xf-si2ag1-new_a.res in P-1
REM wR2 = 0.0864, GooF = S = 1.056, Restrained GooF = 1.074 for all data
REM R1 = 0.0329 for 10543 Fo > 4sig(Fo) and 0.0461 for all 13279 data
REM 667 parameters refined using 428 restraints

END

WGHT      0.0491      0.0000

REM Highest difference peak  0.589,  deepest hole -0.460,  1-sigma level  0.064
Q1    1   1.0648  0.4398 -0.0790  11.00000  0.05    0.59
Q2    1   0.7310  0.4426  0.5189  11.00000  0.05    0.51
Q3    1   0.9364  0.3042  0.5372  11.00000  0.05    0.50
Q4    1   0.9561  0.3262  0.3553  11.00000  0.05    0.48
Q5    1   0.9938  0.5044 -0.0755  11.00000  0.05    0.42
Q6    1   1.1103  0.3814 -0.0146  11.00000  0.05    0.42
Q7    1   0.4190  0.5391  0.9528  11.00000  0.05    0.41
Q8    1   0.5770 -0.0391  0.7174  11.00000  0.05    0.39
Q9    1   0.6779  0.2527  0.6386  11.00000  0.05    0.38
Q10   1   0.5358  0.3030  0.4239  11.00000  0.05    0.38
Q11   1   0.8581  0.1915  0.8068  11.00000  0.05    0.35
Q12   1   0.9545  0.5838 -0.1004  11.00000  0.05    0.34
Q13   1   0.9153  0.2628  0.5017  11.00000  0.05    0.34
Q14   1   0.7821  0.6749  0.4449  11.00000  0.05    0.34
Q15   1   0.2366  0.0135  0.8832  11.00000  0.05    0.33
Q16   1   0.3974  0.0316  0.8637  11.00000  0.05    0.33
Q17   1   0.6027  0.1113  0.6994  11.00000  0.05    0.33
Q18   1   0.9207  0.1562  0.4830  11.00000  0.05    0.33
Q19   1   0.5447  0.3737  0.4201  11.00000  0.05    0.33
Q20   1   0.7866  0.6588  0.4728  11.00000  0.05    0.33
Q21   1   0.5025  0.2991  0.5088  11.00000  0.05    0.33
;
_shelx_res_checksum              1219
_olex2_submission_special_instructions 'No special instructions were received'
####################################################################### 
# 
# This file contains crystal structure data downloaded from the 
# Cambridge Structural Database (CSD) hosted by the Cambridge 
# Crystallographic Data Centre (CCDC).
# 
# Full information about CCDC data access policies and citation 
# guidelines are available at http://www.ccdc.cam.ac.uk/access/V1 
# 
# Audit and citation data items may have been added by the CCDC. 
# Please retain this information to preserve the provenance of 
# this file and to allow appropriate attribution of the data. 
# 
#######################################################################

data_xf519a
_database_code_depnum_ccdc_archive 'CCDC 2393515'
loop_
_audit_author_name
_audit_author_address
'Xiaofei Sun'
;Karlsruhe Institute of Technology (KIT)
Germany
;
_audit_update_record             
;
2024-10-24 deposited with the CCDC.	2025-07-30 downloaded from the CCDC.
;
_audit_creation_date             2024-10-20
_audit_creation_method           
;
Olex2 1.5
(compiled 2024.02.16 svn.r378c4104 for OlexSys, GUI svn.r6928)
;
__shelx_SHELXL_version_number    2019/2

_audit_contact_author            
;
      Prof. Dr. Peter W. Roesky
      Karlsruher Institut fuer Technologie (KIT), CS
      Institut fuer Anorganische Chemie (AOC)
      Lehrstuhl fuer Anorganische Funktionsmaterialien
      Engesserstr. 15, Geb. 30.45
      76131 Karlsruhe 
      Bundesrepublik Deutschland
;
_audit_contact_letter            
;
;
#===================================================
_chemical_name_common            ?
_chemical_name_systematic        ?
_chemical_formula_moiety         'C60 H85 Ag Au N5 Si2, 4(C6 D6)'
_chemical_formula_sum            'C84 H85 Ag Au D24 N5 Si2'
_chemical_formula_weight         1573.92
_chemical_melting_point          ?
loop_
_atom_type_symbol
_atom_type_description
_atom_type_scat_dispersion_real
_atom_type_scat_dispersion_imag
_atom_type_scat_source
C C 0.0033 0.0016 'International Tables Vol C Tables 4.2.6.8 and 6.1.1.4'
H H 0.0000 0.0000 'International Tables Vol C Tables 4.2.6.8 and 6.1.1.4'
Ag Ag -0.8971 1.1015 'International Tables Vol C Tables 4.2.6.8 and 6.1.1.4'
Au Au -2.0133 8.8022 'International Tables Vol C Tables 4.2.6.8 and 6.1.1.4'
D D 0.0000 0.0000 'International Tables Vol C Tables 4.2.6.8 and 6.1.1.4'
N N 0.0061 0.0033 'International Tables Vol C Tables 4.2.6.8 and 6.1.1.4'
Si Si 0.0817 0.0704 'International Tables Vol C Tables 4.2.6.8 and 6.1.1.4'

_shelx_space_group_comment       
;
The symmetry employed for this shelxl refinement is uniquely defined
by the following loop, which should always be used as a source of
symmetry information in preference to the above space-group names.
They are only intended as comments.
;
_space_group_crystal_system      monoclinic
_space_group_IT_number           15
_space_group_name_H-M_alt        'C 1 2/c 1'
_space_group_name_Hall           '-C 2yc'
loop_
_space_group_symop_operation_xyz
'x, y, z'
'-x, y, -z+1/2'
'x+1/2, y+1/2, z'
'-x+1/2, y+1/2, -z+1/2'
'-x, -y, -z'
'x, -y, z-1/2'
'-x+1/2, -y+1/2, -z'
'x+1/2, -y+1/2, z-1/2'

_cell_length_a                   23.348(6)
_cell_length_b                   13.839(4)
_cell_length_c                   25.682(9)
_cell_angle_alpha                90
_cell_angle_beta                 112.95(2)
_cell_angle_gamma                90
_cell_volume                     7641(4)
_cell_formula_units_Z            4
_cell_measurement_reflns_used    19092
_cell_measurement_temperature    110
_cell_measurement_theta_max      29.27
_cell_measurement_theta_min      1.72
_shelx_estimated_absorpt_T_max   ?
_shelx_estimated_absorpt_T_min   ?
_exptl_absorpt_coefficient_mu    2.252
_exptl_absorpt_correction_T_max  1.0000
_exptl_absorpt_correction_T_min  0.4016
_exptl_absorpt_correction_type   multi-scan
_exptl_absorpt_process_details   
;
STOE LANA, absorption correction by scaling of reflection intensities.
J. Koziskova, F. Hahn, J. Richter, J. Kozisek, "Comparison of different
absorption corrections on the model structure of tetrakis(\m~2~-acetato)-
diaqua-di-copper(II)", Acta Chimica Slovaca, vol. 9, no. 2, 2016, pp. 136 - 140.
;
_exptl_absorpt_special_details   ?
_exptl_crystal_colour            yellow
_exptl_crystal_colour_primary    yellow
_exptl_crystal_density_diffrn    1.368
_exptl_crystal_density_meas      ?
_exptl_crystal_density_method    'not measured'
_exptl_crystal_description       plate
_exptl_crystal_F_000             3208
loop_
_exptl_crystal_face_index_h
_exptl_crystal_face_index_k
_exptl_crystal_face_index_l
_exptl_crystal_face_perp_dist
-6 3 4 0.0620
6 -3 -4 0.0540
5 4 -3 0.0460
-6 -4 3 0.0970
0 0 1 0.0490
-1 0 -5 0.0600

_exptl_crystal_size_max          0.143
_exptl_crystal_size_mid          0.119
_exptl_crystal_size_min          0.106
_exptl_transmission_factor_max   ?
_exptl_transmission_factor_min   ?
_diffrn_reflns_av_R_equivalents  0.0454
_diffrn_reflns_av_unetI/netI     0.0610
_diffrn_reflns_Laue_measured_fraction_full 0.998
_diffrn_reflns_Laue_measured_fraction_max 0.998
_diffrn_reflns_limit_h_max       23
_diffrn_reflns_limit_h_min       -28
_diffrn_reflns_limit_k_max       17
_diffrn_reflns_limit_k_min       -15
_diffrn_reflns_limit_l_max       31
_diffrn_reflns_limit_l_min       -31
_diffrn_reflns_number            21686
_diffrn_reflns_point_group_measured_fraction_full 0.998
_diffrn_reflns_point_group_measured_fraction_max 0.998
_diffrn_reflns_theta_full        25.242
_diffrn_reflns_theta_max         25.998
_diffrn_reflns_theta_min         1.722
_diffrn_ambient_temperature      110
_diffrn_detector                 Pilatus200K
_diffrn_detector_area_resol_mean 5.81
_diffrn_detector_type            'DECTRIS PILATUS 200K'
_diffrn_measured_fraction_theta_full 0.998
_diffrn_measured_fraction_theta_max 0.998
_diffrn_measurement_details      
;
 473 frames, detector distance = 60 mm
;
_diffrn_measurement_device       'Eulerian 4-circle diffractometer'
_diffrn_measurement_device_type  'STOE STADIVARI'
_diffrn_measurement_method       'rotation method, \w scans'
_diffrn_radiation_collimation    '0.5 mm diameter, monocapillary'
_diffrn_radiation_monochromator  'plane graphite'
_diffrn_radiation_polarisn_norm  0
_diffrn_radiation_probe          x-ray
_diffrn_radiation_type           'Mo K\a'
_diffrn_radiation_wavelength     0.71073
_diffrn_source                   'Mo Genix 3D HF'
_diffrn_source_current           1.000
_diffrn_source_power             0.050
_diffrn_source_voltage           50
_reflns_Friedel_coverage         0.000
_reflns_Friedel_fraction_full    .
_reflns_Friedel_fraction_max     .
_reflns_number_gt                5399
_reflns_number_total             7489
_reflns_special_details          
;
 Reflections were merged by SHELXL according to the crystal
 class for the calculation of statistics and refinement.
 
 _reflns_Friedel_fraction is defined as the number of unique
 Friedel pairs measured divided by the number that would be
 possible theoretically, ignoring centric projections and
 systematic absences.
;
_reflns_threshold_expression     'I > 2\s(I)'
_computing_cell_refinement       
;
X-Area Recipe 1.33.0.0 (STOE, 2015)
;
_computing_data_collection       
;
X-Area Pilatus3_SV 1.31.150.0 (STOE, 2018)
;
_computing_data_reduction        
;
X-Area Integrate 1.73.1.0 (STOE, 2018)
X-Area LANA 1.73.2.0 (STOE, 2018)
;
_computing_molecular_graphics    'Olex2 1.5 (Dolomanov et al., 2009)'
_computing_publication_material  
;
STOE & Cie GmbH, X-Area, software package for collecting single-crystal or
multi-domain crystal data on STOE area-detector diffractometers, for image 
processing, for the correction and scaling of reflection intensities and 
for outlier rejection, version 1.84, Darmstadt 2018
;
_computing_structure_refinement  'SHELXL 2019/2 (Sheldrick, 2015)'
_computing_structure_solution    'SHELXT  (Sheldrick, 2015)'
_refine_diff_density_max         1.278
_refine_diff_density_min         -0.714
_refine_diff_density_rms         0.107
_refine_ls_extinction_coef       .
_refine_ls_extinction_method     none
_refine_ls_goodness_of_fit_ref   1.017
_refine_ls_hydrogen_treatment    constr
_refine_ls_matrix_type           full
_refine_ls_number_parameters     475
_refine_ls_number_reflns         7489
_refine_ls_number_restraints     106
_refine_ls_R_factor_all          0.0766
_refine_ls_R_factor_gt           0.0436
_refine_ls_restrained_S_all      1.012
_refine_ls_shift/su_max          0.001
_refine_ls_shift/su_mean         0.000
_refine_ls_structure_factor_coef Fsqd
_refine_ls_weighting_details     
'w=1/[\s^2^(Fo^2^)+(0.0494P)^2^+15.3905P] where P=(Fo^2^+2Fc^2^)/3'
_refine_ls_weighting_scheme      calc
_refine_ls_wR_factor_gt          0.0898
_refine_ls_wR_factor_ref         0.1027
_refine_special_details          ?
_olex2_refinement_description    
;
1. Fixed Uiso
 At 1.2 times of:
  All C(H) groups
 At 1.5 times of:
  All C(H,H,H) groups
2. Restrained distances
 N2-C44 \\sim N2-C27
 with sigma of 0.02
 C44-C28A \\sim C27-C29
 with sigma of 0.02
 C44-C29A \\sim C27-C30
 with sigma of 0.02
 C44-C27A \\sim C27-C28
 with sigma of 0.02
 C28A-C29A \\sim C29-C30
 with sigma of 0.04
 C28A-C27A \\sim C29-C28
 with sigma of 0.04
 C29A-C27A \\sim C30-C28
 with sigma of 0.04
 N2-C28A \\sim N2-C29
 with sigma of 0.04
 N2-C29A \\sim N2-C30
 with sigma of 0.04
 N2-C27A \\sim N2-C28
 with sigma of 0.04
3. Uiso/Uaniso restraints and constraints
C27 \\sim C27A \\sim C28 \\sim C28A \\sim C29 \\sim C29A \\sim C30 \\sim C44:
within 2A with sigma of 0.01 and sigma for terminal atoms of 0.02 within 2A
Uanis(Ag) = Uanis(Au)
4. Others
 Sof(C27)=Sof(C28)=Sof(H28A)=Sof(H28B)=Sof(H28C)=Sof(C29)=Sof(H29A)=Sof(H29B)=
 Sof(H29C)=Sof(C30)=Sof(H30A)=Sof(H30B)=Sof(H30C)=1-FVAR(1)
 Sof(C27A)=Sof(H27A)=Sof(H27B)=Sof(H27C)=Sof(C28A)=Sof(H28D)=Sof(H28E)=
 Sof(H28F)=Sof(C29A)=Sof(H29D)=Sof(H29E)=Sof(H29F)=Sof(C44)=FVAR(1)
 Fixed Sof: Ag(0.5) Au(0.5)
5.a Ternary CH refined with riding coordinates:
 C14(H14)
5.b Aromatic/amide H refined with riding coordinates:
 C3(H3), C5(H5), C12(H12), C13(H13), C22(H22), C23(H23), C24(H24), C25(H25),
 C26(H26), C31(D31), C32(D32), C33(D33), C34(D34), C35(D35), C36(D36), C37(D37),
  C38(D38), C39(D39), C40(D40), C41(D41), C42(D42)
5.c Idealised Me refined as rotating group:
 C7(H7A,H7B,H7C), C8(H8A,H8B,H8C), C9(H9A,H9B,H9C), C15(H15A,H15B,H15C),
 C16(H16A,H16B,H16C), C18(H18A,H18B,H18C), C19(H19A,H19B,H19C), C20(H20A,H20B,
 H20C), C27A(H27A,H27B,H27C), C28(H28A,H28B,H28C), C28A(H28D,H28E,H28F),
 C29(H29A,H29B,H29C), C29A(H29D,H29E,H29F), C30(H30A,H30B,H30C)
;
_atom_sites_solution_hydrogens   geom
_atom_sites_solution_primary     dual
_atom_sites_solution_secondary   ?
loop_
_atom_site_label
_atom_site_type_symbol
_atom_site_fract_x
_atom_site_fract_y
_atom_site_fract_z
_atom_site_U_iso_or_equiv
_atom_site_adp_type
_atom_site_occupancy
_atom_site_site_symmetry_order
_atom_site_calc_flag
_atom_site_refinement_flags_posn
_atom_site_refinement_flags_adp
_atom_site_refinement_flags_occupancy
_atom_site_disorder_assembly
_atom_site_disorder_group
Ag Ag 0.4265(4) 0.4608(6) 0.7108(3) 0.0233(3) Uani 0.5 1 d . . P A 3
Au Au 0.42042(18) 0.4698(3) 0.70690(17) 0.0233(3) Uani 0.5 1 d . . P A 2
C1 C 0.3782(2) 0.3313(4) 0.7070(2) 0.0290(11) Uani 1 1 d . . . . .
C2 C 0.3991(2) 0.2485(4) 0.6904(2) 0.0318(12) Uani 1 1 d . . . . .
C3 C 0.3683(3) 0.1601(4) 0.6849(2) 0.0362(13) Uani 1 1 d . . . . .
H3 H 0.383910 0.104669 0.672929 0.043 Uiso 1 1 calc R U . . .
C4 C 0.3158(3) 0.1522(4) 0.6965(2) 0.0368(13) Uani 1 1 d . . . . .
C5 C 0.2947(2) 0.2344(4) 0.7140(2) 0.0381(13) Uani 1 1 d . . . . .
H5 H 0.259063 0.230399 0.723094 0.046 Uiso 1 1 calc R U . . .
C6 C 0.3250(2) 0.3240(4) 0.7187(2) 0.0326(12) Uani 1 1 d . . . . .
C006 C 0.4252(2) 0.6442(3) 0.59853(19) 0.0243(10) Uani 1 1 d . . . . .
C7 C 0.2957(3) 0.4106(4) 0.7349(3) 0.0506(16) Uani 1 1 d . . . . .
H7A H 0.307044 0.410667 0.775868 0.076 Uiso 1 1 calc R U . . .
H7B H 0.250396 0.407113 0.715407 0.076 Uiso 1 1 calc R U . . .
H7C H 0.310873 0.470080 0.723863 0.076 Uiso 1 1 calc R U . . .
C8 C 0.2835(3) 0.0568(4) 0.6911(3) 0.0484(15) Uani 1 1 d . . . . .
H8A H 0.241799 0.067198 0.690713 0.073 Uiso 1 1 calc R U . . .
H8B H 0.307476 0.015533 0.723220 0.073 Uiso 1 1 calc R U . . .
H8C H 0.280074 0.025410 0.655813 0.073 Uiso 1 1 calc R U . . .
C9 C 0.4548(3) 0.2502(4) 0.6735(3) 0.0421(14) Uani 1 1 d . . . . .
H9A H 0.442918 0.281059 0.636437 0.063 Uiso 1 1 calc R U . . .
H9B H 0.468578 0.183899 0.671618 0.063 Uiso 1 1 calc R U . . .
H9C H 0.488766 0.286766 0.701684 0.063 Uiso 1 1 calc R U . . .
C10 C 0.500000 0.8041(4) 0.750000 0.0226(14) Uani 1 2 d S T P . .
C11 C 0.4750(2) 0.8563(3) 0.7836(2) 0.0265(11) Uani 1 1 d . . . . .
C12 C 0.4755(3) 0.9580(4) 0.7821(2) 0.0402(13) Uani 1 1 d . . . . .
H12 H 0.458060 0.993029 0.804244 0.048 Uiso 1 1 calc R U . . .
C13 C 0.500000 1.0077(5) 0.750000 0.045(2) Uani 1 2 d S T P . .
H13 H 0.500002 1.076358 0.750001 0.054 Uiso 1 2 calc R U P . .
C14 C 0.4486(2) 0.8126(4) 0.8234(2) 0.0347(12) Uani 1 1 d . . . . .
H14 H 0.451316 0.740630 0.821436 0.042 Uiso 1 1 calc R U . . .
C15 C 0.4877(3) 0.8445(4) 0.8845(2) 0.0457(15) Uani 1 1 d . . . . .
H15A H 0.481886 0.913883 0.888323 0.069 Uiso 1 1 calc R U . . .
H15B H 0.531709 0.831236 0.893337 0.069 Uiso 1 1 calc R U . . .
H15C H 0.474265 0.808679 0.910692 0.069 Uiso 1 1 calc R U . . .
C16 C 0.3811(3) 0.8396(4) 0.8100(3) 0.0526(17) Uani 1 1 d . . . . .
H16A H 0.366465 0.805766 0.835947 0.079 Uiso 1 1 calc R U . . .
H16B H 0.355477 0.820929 0.770965 0.079 Uiso 1 1 calc R U . . .
H16C H 0.378000 0.909528 0.814279 0.079 Uiso 1 1 calc R U . . .
C17 C 0.5264(2) 0.5531(4) 0.6151(2) 0.0300(12) Uani 1 1 d . . . . .
C18 C 0.5898(3) 0.5657(5) 0.6628(2) 0.0515(17) Uani 1 1 d . . . . .
H18A H 0.619152 0.519256 0.658187 0.077 Uiso 1 1 calc R U . . .
H18B H 0.586305 0.554408 0.699154 0.077 Uiso 1 1 calc R U . . .
H18C H 0.604869 0.631548 0.661991 0.077 Uiso 1 1 calc R U . . .
C19 C 0.5303(2) 0.5911(4) 0.5610(2) 0.0385(13) Uani 1 1 d . . . . .
H19A H 0.535537 0.661465 0.563556 0.058 Uiso 1 1 calc R U . . .
H19B H 0.491967 0.574883 0.528722 0.058 Uiso 1 1 calc R U . . .
H19C H 0.565898 0.561558 0.555917 0.058 Uiso 1 1 calc R U . . .
C20 C 0.5084(3) 0.4473(4) 0.6092(3) 0.0570(19) Uani 1 1 d . . . . .
H20A H 0.467537 0.439439 0.578323 0.085 Uiso 1 1 calc R U . . .
H20B H 0.506564 0.424274 0.644587 0.085 Uiso 1 1 calc R U . . .
H20C H 0.539409 0.409847 0.600855 0.085 Uiso 1 1 calc R U . . .
C21 C 0.3919(2) 0.6301(3) 0.53629(19) 0.0267(11) Uani 1 1 d . . . . .
C22 C 0.3897(2) 0.7015(4) 0.49794(19) 0.0277(11) Uani 1 1 d . . . . .
H22 H 0.409334 0.762012 0.511004 0.033 Uiso 1 1 calc R U . . .
C23 C 0.3589(2) 0.6850(4) 0.4402(2) 0.0327(12) Uani 1 1 d . . . . .
H23 H 0.357800 0.733999 0.413923 0.039 Uiso 1 1 calc R U . . .
C24 C 0.3299(2) 0.5978(4) 0.4210(2) 0.0337(12) Uani 1 1 d . . . . .
H24 H 0.308935 0.586716 0.381567 0.040 Uiso 1 1 calc R U . . .
C25 C 0.3312(2) 0.5271(4) 0.4587(2) 0.0362(12) Uani 1 1 d . . . . .
H25 H 0.310602 0.467412 0.445233 0.043 Uiso 1 1 calc R U . . .
C26 C 0.3624(2) 0.5419(4) 0.5165(2) 0.0323(11) Uani 1 1 d . . . . .
H26 H 0.363630 0.492218 0.542417 0.039 Uiso 1 1 calc R U . . .
C27 C 0.3376(7) 0.7196(14) 0.6229(9) 0.032(4) Uani 0.34(2) 1 d D U P B 2
C27A C 0.3304(6) 0.8179(8) 0.5864(6) 0.049(3) Uani 0.66(2) 1 d D U P B 1
H27A H 0.365587 0.860831 0.606108 0.074 Uiso 0.66(2) 1 calc R U P B 1
H27B H 0.291617 0.849525 0.583268 0.074 Uiso 0.66(2) 1 calc R U P B 1
H27C H 0.328857 0.803510 0.548551 0.074 Uiso 0.66(2) 1 calc R U P B 1
C28 C 0.3418(10) 0.8279(12) 0.6152(12) 0.043(5) Uani 0.34(2) 1 d D U P B 2
H28A H 0.366220 0.857711 0.651803 0.065 Uiso 0.34(2) 1 calc R U P B 2
H28B H 0.299881 0.855643 0.600043 0.065 Uiso 0.34(2) 1 calc R U P B 2
H28C H 0.362042 0.840172 0.588830 0.065 Uiso 0.34(2) 1 calc R U P B 2
C28A C 0.2876(6) 0.6513(10) 0.5863(6) 0.045(3) Uani 0.66(2) 1 d D U P B 1
H28D H 0.287718 0.642690 0.548490 0.068 Uiso 0.66(2) 1 calc R U P B 1
H28E H 0.246889 0.675667 0.582994 0.068 Uiso 0.66(2) 1 calc R U P B 1
H28F H 0.295806 0.589182 0.606182 0.068 Uiso 0.66(2) 1 calc R U P B 1
C29 C 0.2851(10) 0.6769(19) 0.5710(9) 0.035(5) Uani 0.34(2) 1 d D U P B 2
H29A H 0.287360 0.703445 0.536464 0.052 Uiso 0.34(2) 1 calc R U P B 2
H29B H 0.244809 0.693410 0.572221 0.052 Uiso 0.34(2) 1 calc R U P B 2
H29C H 0.289464 0.606422 0.571069 0.052 Uiso 0.34(2) 1 calc R U P B 2
C29A C 0.3350(5) 0.7448(11) 0.6770(4) 0.039(3) Uani 0.66(2) 1 d D U P B 1
H29D H 0.341201 0.684594 0.698542 0.059 Uiso 0.66(2) 1 calc R U P B 1
H29E H 0.294214 0.772006 0.671063 0.059 Uiso 0.66(2) 1 calc R U P B 1
H29F H 0.367618 0.791131 0.697994 0.059 Uiso 0.66(2) 1 calc R U P B 1
C30 C 0.3239(10) 0.696(2) 0.6753(8) 0.041(5) Uani 0.34(2) 1 d D U P B 2
H30A H 0.324969 0.625300 0.680527 0.061 Uiso 0.34(2) 1 calc R U P B 2
H30B H 0.282702 0.720121 0.670047 0.061 Uiso 0.34(2) 1 calc R U P B 2
H30C H 0.355439 0.725751 0.708719 0.061 Uiso 0.34(2) 1 calc R U P B 2
C44 C 0.3383(4) 0.7241(8) 0.6197(5) 0.029(2) Uani 0.66(2) 1 d D U P B 1
N1 N 0.500000 0.6974(4) 0.750000 0.0197(11) Uani 1 2 d S T P A .
N2 N 0.40064(18) 0.6819(3) 0.63359(16) 0.0256(9) Uani 1 1 d D . . . .
N3 N 0.48080(17) 0.6100(3) 0.63094(15) 0.0235(8) Uani 1 1 d . . . . .
Si Si 0.45824(6) 0.61875(9) 0.69335(5) 0.0217(3) Uani 1 1 d . . . . .
C31 C 0.1490(3) 0.5472(4) 0.6028(3) 0.0584(19) Uani 1 1 d . . . . .
D31 D 0.184582 0.512388 0.604081 0.070 Uiso 1 1 calc R U . . .
C32 C 0.0956(4) 0.5486(4) 0.5530(3) 0.062(2) Uani 1 1 d . . . . .
D32 D 0.094490 0.514778 0.520447 0.075 Uiso 1 1 calc R U . . .
C33 C 0.0440(3) 0.6004(5) 0.5518(3) 0.0533(16) Uani 1 1 d . . . . .
D33 D 0.007222 0.602452 0.518278 0.064 Uiso 1 1 calc R U . . .
C34 C 0.0465(3) 0.6485(4) 0.5994(2) 0.0449(15) Uani 1 1 d . . . . .
D34 D 0.011227 0.684052 0.598293 0.054 Uiso 1 1 calc R U . . .
C35 C 0.0987(3) 0.6464(4) 0.6484(2) 0.0442(15) Uani 1 1 d . . . . .
D35 D 0.099123 0.679425 0.681020 0.053 Uiso 1 1 calc R U . . .
C36 C 0.1505(3) 0.5965(5) 0.6506(3) 0.0535(17) Uani 1 1 d . . . . .
D36 D 0.187014 0.595728 0.684371 0.064 Uiso 1 1 calc R U . . .
C37 C 0.2303(3) 0.3051(5) 0.5685(3) 0.0626(19) Uani 1 1 d . . . . .
D37 D 0.263540 0.288392 0.602945 0.075 Uiso 1 1 calc R U . . .
C38 C 0.2386(3) 0.3708(5) 0.5334(3) 0.071(2) Uani 1 1 d . . . . .
D38 D 0.278010 0.401029 0.543921 0.085 Uiso 1 1 calc R U . . .
C39 C 0.1919(4) 0.3955(6) 0.4832(3) 0.070(2) Uani 1 1 d . . . . .
D39 D 0.198689 0.442744 0.459343 0.084 Uiso 1 1 calc R U . . .
C40 C 0.1363(3) 0.3519(6) 0.4680(3) 0.072(2) Uani 1 1 d . . . . .
D40 D 0.103718 0.367110 0.432847 0.086 Uiso 1 1 calc R U . . .
C41 C 0.1265(3) 0.2849(5) 0.5036(3) 0.067(2) Uani 1 1 d . . . . .
D41 D 0.087048 0.254539 0.492900 0.081 Uiso 1 1 calc R U . . .
C42 C 0.1725(4) 0.2621(5) 0.5535(3) 0.0617(19) Uani 1 1 d . . . . .
D42 D 0.165284 0.217002 0.578175 0.074 Uiso 1 1 calc R U . . .

loop_
_atom_site_aniso_label
_atom_site_aniso_U_11
_atom_site_aniso_U_22
_atom_site_aniso_U_33
_atom_site_aniso_U_23
_atom_site_aniso_U_13
_atom_site_aniso_U_12
Ag 0.0234(7) 0.0217(7) 0.0257(5) 0.0000(4) 0.0106(5) -0.0008(4)
Au 0.0234(7) 0.0217(7) 0.0257(5) 0.0000(4) 0.0106(5) -0.0008(4)
C1 0.029(3) 0.033(3) 0.023(3) -0.004(2) 0.009(2) -0.012(2)
C2 0.036(3) 0.034(3) 0.026(3) 0.003(2) 0.013(2) -0.005(2)
C3 0.044(3) 0.032(3) 0.037(3) 0.001(2) 0.019(3) 0.001(3)
C4 0.041(3) 0.032(3) 0.032(3) 0.002(2) 0.009(3) -0.008(3)
C5 0.028(3) 0.048(3) 0.036(3) -0.001(3) 0.010(3) -0.007(3)
C6 0.024(3) 0.039(3) 0.032(3) -0.001(2) 0.008(2) -0.004(2)
C006 0.030(3) 0.022(2) 0.022(2) 0.0011(19) 0.011(2) -0.003(2)
C7 0.038(3) 0.049(4) 0.069(4) -0.012(3) 0.025(3) -0.012(3)
C8 0.054(4) 0.041(4) 0.046(4) -0.003(3) 0.015(3) -0.011(3)
C9 0.054(4) 0.031(3) 0.055(4) 0.000(3) 0.036(3) 0.003(3)
C10 0.019(3) 0.018(3) 0.026(4) 0.000 0.003(3) 0.000
C11 0.025(3) 0.025(3) 0.029(3) 0.000(2) 0.010(2) 0.004(2)
C12 0.048(3) 0.026(3) 0.044(3) -0.008(3) 0.015(3) 0.010(3)
C13 0.070(6) 0.022(4) 0.045(5) 0.000 0.025(5) 0.000
C14 0.042(3) 0.025(3) 0.044(3) -0.008(2) 0.024(3) 0.002(2)
C15 0.056(4) 0.042(3) 0.044(3) -0.002(3) 0.024(3) 0.014(3)
C16 0.045(4) 0.049(4) 0.073(5) -0.018(3) 0.033(4) 0.001(3)
C17 0.034(3) 0.035(3) 0.028(3) 0.001(2) 0.020(2) 0.006(2)
C18 0.043(3) 0.077(5) 0.035(3) -0.003(3) 0.016(3) 0.030(3)
C19 0.035(3) 0.055(4) 0.034(3) 0.005(3) 0.023(3) 0.006(3)
C20 0.074(5) 0.033(4) 0.092(5) -0.005(3) 0.062(4) 0.008(3)
C21 0.028(3) 0.030(3) 0.023(2) 0.002(2) 0.010(2) 0.007(2)
C22 0.028(3) 0.031(3) 0.024(3) 0.003(2) 0.010(2) -0.002(2)
C23 0.030(3) 0.039(3) 0.029(3) 0.003(2) 0.011(2) -0.001(2)
C24 0.027(3) 0.050(3) 0.026(3) -0.008(2) 0.012(2) -0.002(3)
C25 0.040(3) 0.035(3) 0.038(3) -0.016(3) 0.020(3) -0.009(3)
C26 0.036(3) 0.030(3) 0.036(3) 0.002(2) 0.020(2) -0.001(2)
C27 0.026(5) 0.036(6) 0.034(6) 0.001(5) 0.012(5) 0.010(5)
C27A 0.045(6) 0.046(5) 0.056(7) 0.010(5) 0.020(6) 0.021(5)
C28 0.027(8) 0.040(8) 0.056(10) -0.010(8) 0.008(8) 0.010(7)
C28A 0.031(5) 0.052(7) 0.056(7) -0.005(5) 0.021(5) 0.002(5)
C29 0.022(7) 0.048(10) 0.040(9) -0.006(8) 0.018(7) 0.003(7)
C29A 0.030(5) 0.049(7) 0.040(5) -0.009(5) 0.016(4) 0.009(5)
C30 0.039(8) 0.051(10) 0.036(7) -0.012(8) 0.019(7) 0.016(8)
C44 0.024(4) 0.034(4) 0.030(4) 0.003(3) 0.010(3) 0.011(3)
N1 0.025(3) 0.017(3) 0.021(3) 0.000 0.014(2) 0.000
N2 0.025(2) 0.031(2) 0.022(2) 0.0010(17) 0.0106(18) 0.0054(18)
N3 0.023(2) 0.028(2) 0.021(2) -0.0007(17) 0.0102(18) 0.0020(18)
Si 0.0230(7) 0.0227(7) 0.0218(6) 0.0003(5) 0.0112(6) 0.0007(6)
C31 0.062(4) 0.034(4) 0.097(6) 0.014(4) 0.051(5) 0.007(3)
C32 0.094(6) 0.042(4) 0.071(5) -0.011(3) 0.054(5) -0.024(4)
C33 0.059(4) 0.061(4) 0.043(4) -0.004(3) 0.022(3) -0.024(4)
C34 0.048(4) 0.050(4) 0.043(3) -0.002(3) 0.024(3) -0.009(3)
C35 0.055(4) 0.048(4) 0.033(3) 0.004(3) 0.020(3) -0.012(3)
C36 0.049(4) 0.058(4) 0.058(4) 0.024(3) 0.025(3) -0.001(3)
C37 0.058(5) 0.075(5) 0.043(4) -0.001(4) 0.007(4) -0.003(4)
C38 0.049(4) 0.078(5) 0.084(6) 0.008(4) 0.023(4) -0.023(4)
C39 0.063(5) 0.089(6) 0.064(5) 0.027(4) 0.032(4) 0.001(4)
C40 0.056(5) 0.110(7) 0.042(4) 0.004(4) 0.011(4) 0.010(5)
C41 0.048(4) 0.076(5) 0.075(5) 0.004(4) 0.022(4) -0.016(4)
C42 0.079(5) 0.047(4) 0.068(5) 0.012(4) 0.039(5) 0.014(4)

_geom_special_details            
;
 All esds (except the esd in the dihedral angle between two l.s. planes)
 are estimated using the full covariance matrix.  The cell esds are taken
 into account individually in the estimation of esds in distances, angles
 and torsion angles; correlations between esds in cell parameters are only
 used when they are defined by crystal symmetry.  An approximate (isotropic)
 treatment of cell esds is used for estimating esds involving l.s. planes.
;
loop_
_geom_bond_atom_site_label_1
_geom_bond_atom_site_label_2
_geom_bond_distance
_geom_bond_site_symmetry_2
_geom_bond_publ_flag
Ag Ag 3.233(15) 2_656 ?
Ag C1 2.099(10) . ?
Ag Si 2.406(9) . ?
Au C1 2.156(6) . ?
Au Si 2.322(5) . ?
C1 C2 1.377(7) . ?
C1 C6 1.392(7) . ?
C2 C3 1.399(7) . ?
C2 C9 1.521(7) . ?
C3 H3 0.9500 . ?
C3 C4 1.376(7) . ?
C4 C5 1.382(7) . ?
C4 C8 1.499(7) . ?
C5 H5 0.9500 . ?
C5 C6 1.409(7) . ?
C6 C7 1.514(8) . ?
C006 C21 1.493(6) . ?
C006 N2 1.346(6) . ?
C006 N3 1.327(6) . ?
C7 H7A 0.9800 . ?
C7 H7B 0.9800 . ?
C7 H7C 0.9800 . ?
C8 H8A 0.9800 . ?
C8 H8B 0.9800 . ?
C8 H8C 0.9800 . ?
C9 H9A 0.9800 . ?
C9 H9B 0.9800 . ?
C9 H9C 0.9800 . ?
C10 C11 1.413(6) 2_656 ?
C10 C11 1.413(5) . ?
C10 N1 1.476(8) . ?
C11 C12 1.408(7) . ?
C11 C14 1.512(7) . ?
C12 H12 0.9500 . ?
C12 C13 1.360(7) . ?
C13 H13 0.9500 . ?
C14 H14 1.0000 . ?
C14 C15 1.540(8) . ?
C14 C16 1.522(7) . ?
C15 H15A 0.9800 . ?
C15 H15B 0.9800 . ?
C15 H15C 0.9800 . ?
C16 H16A 0.9800 . ?
C16 H16B 0.9800 . ?
C16 H16C 0.9800 . ?
C17 C18 1.520(8) . ?
C17 C19 1.520(6) . ?
C17 C20 1.514(7) . ?
C17 N3 1.502(6) . ?
C18 H18A 0.9800 . ?
C18 H18B 0.9800 . ?
C18 H18C 0.9800 . ?
C19 H19A 0.9800 . ?
C19 H19B 0.9800 . ?
C19 H19C 0.9800 . ?
C20 H20A 0.9800 . ?
C20 H20B 0.9800 . ?
C20 H20C 0.9800 . ?
C21 C22 1.382(6) . ?
C21 C26 1.397(7) . ?
C22 H22 0.9500 . ?
C22 C23 1.392(7) . ?
C23 H23 0.9500 . ?
C23 C24 1.378(7) . ?
C24 H24 0.9500 . ?
C24 C25 1.368(7) . ?
C25 H25 0.9500 . ?
C25 C26 1.391(7) . ?
C26 H26 0.9500 . ?
C27 C28 1.519(16) . ?
C27 C29 1.536(15) . ?
C27 C30 1.536(15) . ?
C27 N2 1.482(14) . ?
C27A H27A 0.9800 . ?
C27A H27B 0.9800 . ?
C27A H27C 0.9800 . ?
C27A C44 1.524(11) . ?
C28 H28A 0.9800 . ?
C28 H28B 0.9800 . ?
C28 H28C 0.9800 . ?
C28A H28D 0.9800 . ?
C28A H28E 0.9800 . ?
C28A H28F 0.9800 . ?
C28A C44 1.537(11) . ?
C29 H29A 0.9800 . ?
C29 H29B 0.9800 . ?
C29 H29C 0.9800 . ?
C29A H29D 0.9800 . ?
C29A H29E 0.9800 . ?
C29A H29F 0.9800 . ?
C29A C44 1.529(10) . ?
C30 H30A 0.9800 . ?
C30 H30B 0.9800 . ?
C30 H30C 0.9800 . ?
C44 N2 1.477(9) . ?
N1 Si 1.773(3) . ?
N1 Si 1.773(3) 2_656 ?
N2 Si 1.821(4) . ?
N3 Si 1.876(4) . ?
C31 D31 0.9500 . ?
C31 C32 1.394(10) . ?
C31 C36 1.393(9) . ?
C32 D32 0.9500 . ?
C32 C33 1.393(9) . ?
C33 D33 0.9500 . ?
C33 C34 1.372(8) . ?
C34 D34 0.9500 . ?
C34 C35 1.370(8) . ?
C35 D35 0.9500 . ?
C35 C36 1.375(8) . ?
C36 D36 0.9500 . ?
C37 D37 0.9500 . ?
C37 C38 1.346(9) . ?
C37 C42 1.384(10) . ?
C38 D38 0.9500 . ?
C38 C39 1.369(10) . ?
C39 D39 0.9500 . ?
C39 C40 1.344(10) . ?
C40 D40 0.9500 . ?
C40 C41 1.383(10) . ?
C41 D41 0.9500 . ?
C41 C42 1.349(10) . ?
C42 D42 0.9500 . ?

loop_
_geom_angle_atom_site_label_1
_geom_angle_atom_site_label_2
_geom_angle_atom_site_label_3
_geom_angle
_geom_angle_site_symmetry_1
_geom_angle_site_symmetry_3
_geom_angle_publ_flag
C1 Ag Ag 116.8(2) . 2_656 ?
C1 Ag Si 165.0(4) . . ?
Si Ag Ag 77.7(2) . 2_656 ?
C1 Au Si 172.0(2) . . ?
C2 C1 Ag 118.4(4) . . ?
C2 C1 Au 121.4(4) . . ?
C2 C1 C6 117.6(5) . . ?
C6 C1 Ag 124.0(4) . . ?
C6 C1 Au 120.8(4) . . ?
C1 C2 C3 121.8(5) . . ?
C1 C2 C9 121.5(4) . . ?
C3 C2 C9 116.6(5) . . ?
C2 C3 H3 119.5 . . ?
C4 C3 C2 121.0(5) . . ?
C4 C3 H3 119.5 . . ?
C3 C4 C5 117.7(5) . . ?
C3 C4 C8 120.6(5) . . ?
C5 C4 C8 121.7(5) . . ?
C4 C5 H5 119.2 . . ?
C4 C5 C6 121.6(5) . . ?
C6 C5 H5 119.2 . . ?
C1 C6 C5 120.3(5) . . ?
C1 C6 C7 122.6(5) . . ?
C5 C6 C7 117.1(4) . . ?
N2 C006 C21 126.0(4) . . ?
N3 C006 C21 126.7(4) . . ?
N3 C006 N2 106.7(4) . . ?
C6 C7 H7A 109.5 . . ?
C6 C7 H7B 109.5 . . ?
C6 C7 H7C 109.5 . . ?
H7A C7 H7B 109.5 . . ?
H7A C7 H7C 109.5 . . ?
H7B C7 H7C 109.5 . . ?
C4 C8 H8A 109.5 . . ?
C4 C8 H8B 109.5 . . ?
C4 C8 H8C 109.5 . . ?
H8A C8 H8B 109.5 . . ?
H8A C8 H8C 109.5 . . ?
H8B C8 H8C 109.5 . . ?
C2 C9 H9A 109.5 . . ?
C2 C9 H9B 109.5 . . ?
C2 C9 H9C 109.5 . . ?
H9A C9 H9B 109.5 . . ?
H9A C9 H9C 109.5 . . ?
H9B C9 H9C 109.5 . . ?
C11 C10 C11 118.5(6) 2_656 . ?
C11 C10 N1 120.8(3) 2_656 . ?
C11 C10 N1 120.8(3) . . ?
C10 C11 C14 125.6(4) . . ?
C12 C11 C10 119.1(5) . . ?
C12 C11 C14 115.3(4) . . ?
C11 C12 H12 119.0 . . ?
C13 C12 C11 122.0(5) . . ?
C13 C12 H12 119.0 . . ?
C12 C13 C12 119.3(7) 2_656 . ?
C12 C13 H13 120.4 . . ?
C12 C13 H13 120.4 2_656 . ?
C11 C14 H14 108.3 . . ?
C11 C14 C15 109.8(4) . . ?
C11 C14 C16 114.0(5) . . ?
C15 C14 H14 108.3 . . ?
C16 C14 H14 108.3 . . ?
C16 C14 C15 108.1(4) . . ?
C14 C15 H15A 109.5 . . ?
C14 C15 H15B 109.5 . . ?
C14 C15 H15C 109.5 . . ?
H15A C15 H15B 109.5 . . ?
H15A C15 H15C 109.5 . . ?
H15B C15 H15C 109.5 . . ?
C14 C16 H16A 109.5 . . ?
C14 C16 H16B 109.5 . . ?
C14 C16 H16C 109.5 . . ?
H16A C16 H16B 109.5 . . ?
H16A C16 H16C 109.5 . . ?
H16B C16 H16C 109.5 . . ?
C19 C17 C18 108.1(4) . . ?
C20 C17 C18 109.7(5) . . ?
C20 C17 C19 110.9(4) . . ?
N3 C17 C18 106.9(4) . . ?
N3 C17 C19 111.6(4) . . ?
N3 C17 C20 109.5(4) . . ?
C17 C18 H18A 109.5 . . ?
C17 C18 H18B 109.5 . . ?
C17 C18 H18C 109.5 . . ?
H18A C18 H18B 109.5 . . ?
H18A C18 H18C 109.5 . . ?
H18B C18 H18C 109.5 . . ?
C17 C19 H19A 109.5 . . ?
C17 C19 H19B 109.5 . . ?
C17 C19 H19C 109.5 . . ?
H19A C19 H19B 109.5 . . ?
H19A C19 H19C 109.5 . . ?
H19B C19 H19C 109.5 . . ?
C17 C20 H20A 109.5 . . ?
C17 C20 H20B 109.5 . . ?
C17 C20 H20C 109.5 . . ?
H20A C20 H20B 109.5 . . ?
H20A C20 H20C 109.5 . . ?
H20B C20 H20C 109.5 . . ?
C22 C21 C006 121.9(4) . . ?
C22 C21 C26 119.3(5) . . ?
C26 C21 C006 118.8(4) . . ?
C21 C22 H22 119.9 . . ?
C21 C22 C23 120.1(5) . . ?
C23 C22 H22 119.9 . . ?
C22 C23 H23 119.9 . . ?
C24 C23 C22 120.2(5) . . ?
C24 C23 H23 119.9 . . ?
C23 C24 H24 119.9 . . ?
C25 C24 C23 120.1(5) . . ?
C25 C24 H24 119.9 . . ?
C24 C25 H25 119.8 . . ?
C24 C25 C26 120.5(5) . . ?
C26 C25 H25 119.8 . . ?
C21 C26 H26 120.1 . . ?
C25 C26 C21 119.8(5) . . ?
C25 C26 H26 120.1 . . ?
C28 C27 C29 109.7(15) . . ?
C28 C27 C30 111.9(15) . . ?
C30 C27 C29 107.9(15) . . ?
N2 C27 C28 105.2(13) . . ?
N2 C27 C29 115.1(16) . . ?
N2 C27 C30 107.0(13) . . ?
H27A C27A H27B 109.5 . . ?
H27A C27A H27C 109.5 . . ?
H27B C27A H27C 109.5 . . ?
C44 C27A H27A 109.5 . . ?
C44 C27A H27B 109.5 . . ?
C44 C27A H27C 109.5 . . ?
C27 C28 H28A 109.5 . . ?
C27 C28 H28B 109.5 . . ?
C27 C28 H28C 109.5 . . ?
H28A C28 H28B 109.5 . . ?
H28A C28 H28C 109.5 . . ?
H28B C28 H28C 109.5 . . ?
H28D C28A H28E 109.5 . . ?
H28D C28A H28F 109.5 . . ?
H28E C28A H28F 109.5 . . ?
C44 C28A H28D 109.5 . . ?
C44 C28A H28E 109.5 . . ?
C44 C28A H28F 109.5 . . ?
C27 C29 H29A 109.5 . . ?
C27 C29 H29B 109.5 . . ?
C27 C29 H29C 109.5 . . ?
H29A C29 H29B 109.5 . . ?
H29A C29 H29C 109.5 . . ?
H29B C29 H29C 109.5 . . ?
H29D C29A H29E 109.5 . . ?
H29D C29A H29F 109.5 . . ?
H29E C29A H29F 109.5 . . ?
C44 C29A H29D 109.5 . . ?
C44 C29A H29E 109.5 . . ?
C44 C29A H29F 109.5 . . ?
C27 C30 H30A 109.5 . . ?
C27 C30 H30B 109.5 . . ?
C27 C30 H30C 109.5 . . ?
H30A C30 H30B 109.5 . . ?
H30A C30 H30C 109.5 . . ?
H30B C30 H30C 109.5 . . ?
C27A C44 C28A 110.3(8) . . ?
C27A C44 C29A 109.8(8) . . ?
C29A C44 C28A 110.0(9) . . ?
N2 C44 C27A 111.4(8) . . ?
N2 C44 C28A 110.3(9) . . ?
N2 C44 C29A 104.8(7) . . ?
C10 N1 Si 127.85(13) . . ?
C10 N1 Si 127.85(13) . 2_656 ?
Si N1 Si 104.3(3) . 2_656 ?
C006 N2 C27 131.5(9) . . ?
C006 N2 C44 128.9(5) . . ?
C006 N2 Si 90.6(3) . . ?
C27 N2 Si 132.7(8) . . ?
C44 N2 Si 136.7(5) . . ?
C006 N3 C17 129.9(4) . . ?
C006 N3 Si 88.9(3) . . ?
C17 N3 Si 136.9(3) . . ?
N1 Si Ag 121.0(2) . . ?
N1 Si Au 122.78(16) . . ?
N1 Si N2 112.71(19) . . ?
N1 Si N3 119.53(15) . . ?
N2 Si Ag 114.4(2) . . ?
N2 Si Au 110.69(16) . . ?
N2 Si N3 70.86(17) . . ?
N3 Si Ag 108.1(3) . . ?
N3 Si Au 108.69(18) . . ?
C32 C31 D31 119.7 . . ?
C36 C31 D31 119.7 . . ?
C36 C31 C32 120.5(6) . . ?
C31 C32 D32 120.5 . . ?
C33 C32 C31 118.9(6) . . ?
C33 C32 D32 120.5 . . ?
C32 C33 D33 120.2 . . ?
C34 C33 C32 119.6(7) . . ?
C34 C33 D33 120.2 . . ?
C33 C34 D34 119.3 . . ?
C35 C34 C33 121.5(6) . . ?
C35 C34 D34 119.3 . . ?
C34 C35 D35 120.0 . . ?
C34 C35 C36 120.1(6) . . ?
C36 C35 D35 120.0 . . ?
C31 C36 D36 120.3 . . ?
C35 C36 C31 119.4(6) . . ?
C35 C36 D36 120.3 . . ?
C38 C37 D37 120.6 . . ?
C38 C37 C42 118.9(7) . . ?
C42 C37 D37 120.6 . . ?
C37 C38 D38 119.0 . . ?
C37 C38 C39 122.1(7) . . ?
C39 C38 D38 119.0 . . ?
C38 C39 D39 120.5 . . ?
C40 C39 C38 119.0(7) . . ?
C40 C39 D39 120.5 . . ?
C39 C40 D40 120.0 . . ?
C39 C40 C41 120.0(7) . . ?
C41 C40 D40 120.0 . . ?
C40 C41 D41 119.7 . . ?
C42 C41 C40 120.6(7) . . ?
C42 C41 D41 119.7 . . ?
C37 C42 D42 120.2 . . ?
C41 C42 C37 119.5(7) . . ?
C41 C42 D42 120.2 . . ?

loop_
_geom_torsion_atom_site_label_1
_geom_torsion_atom_site_label_2
_geom_torsion_atom_site_label_3
_geom_torsion_atom_site_label_4
_geom_torsion
_geom_torsion_site_symmetry_1
_geom_torsion_site_symmetry_2
_geom_torsion_site_symmetry_3
_geom_torsion_site_symmetry_4
_geom_torsion_publ_flag
Ag C1 C2 C3 -177.8(5) . . . . ?
Ag C1 C2 C9 -1.7(7) . . . . ?
Ag C1 C6 C5 178.8(5) . . . . ?
Ag C1 C6 C7 1.0(8) . . . . ?
Au C1 C2 C3 -173.6(4) . . . . ?
Au C1 C2 C9 2.6(7) . . . . ?
Au C1 C6 C5 174.7(4) . . . . ?
Au C1 C6 C7 -3.2(7) . . . . ?
C1 C2 C3 C4 -0.7(8) . . . . ?
C2 C1 C6 C5 0.5(7) . . . . ?
C2 C1 C6 C7 -177.3(5) . . . . ?
C2 C3 C4 C5 -0.3(8) . . . . ?
C2 C3 C4 C8 -179.4(5) . . . . ?
C3 C4 C5 C6 1.3(8) . . . . ?
C4 C5 C6 C1 -1.5(8) . . . . ?
C4 C5 C6 C7 176.4(5) . . . . ?
C6 C1 C2 C3 0.5(8) . . . . ?
C6 C1 C2 C9 176.7(5) . . . . ?
C006 C21 C22 C23 179.2(4) . . . . ?
C006 C21 C26 C25 -180.0(4) . . . . ?
C006 N2 Si Ag -90.7(3) . . . . ?
C006 N2 Si Au -92.4(3) . . . . ?
C006 N2 Si N1 125.9(2) . . . . ?
C006 N2 Si N3 11.0(3) . . . . ?
C006 N3 Si Ag 99.1(3) . . . . ?
C006 N3 Si Au 94.9(3) . . . . ?
C006 N3 Si N1 -117.0(3) . . . . ?
C006 N3 Si N2 -11.2(3) . . . . ?
C8 C4 C5 C6 -179.6(5) . . . . ?
C9 C2 C3 C4 -177.0(5) . . . . ?
C10 C11 C12 C13 -1.0(7) . . . . ?
C10 C11 C14 C15 117.2(5) . . . . ?
C10 C11 C14 C16 -121.4(5) . . . . ?
C10 N1 Si Ag -151.1(2) . . . . ?
C10 N1 Si Au -146.83(13) . . . . ?
C10 N1 Si N2 -10.36(15) . . . . ?
C10 N1 Si N3 69.77(17) . . . . ?
C11 C10 C11 C12 0.5(4) 2_656 . . . ?
C11 C10 C11 C14 -177.7(5) 2_656 . . . ?
C11 C10 N1 Si 113.9(2) 2_656 . . 2_656 ?
C11 C10 N1 Si -66.1(2) . . . 2_656 ?
C11 C10 N1 Si 113.9(2) . . . . ?
C11 C10 N1 Si -66.1(2) 2_656 . . . ?
C11 C12 C13 C12 0.5(4) . . . 2_656 ?
C12 C11 C14 C15 -61.1(6) . . . . ?
C12 C11 C14 C16 60.4(6) . . . . ?
C14 C11 C12 C13 177.4(4) . . . . ?
C17 N3 Si Ag -57.5(5) . . . . ?
C17 N3 Si Au -61.7(5) . . . . ?
C17 N3 Si N1 86.4(5) . . . . ?
C17 N3 Si N2 -167.8(5) . . . . ?
C18 C17 N3 C006 159.0(5) . . . . ?
C18 C17 N3 Si -52.2(6) . . . . ?
C19 C17 N3 C006 40.9(7) . . . . ?
C19 C17 N3 Si -170.3(4) . . . . ?
C20 C17 N3 C006 -82.3(6) . . . . ?
C20 C17 N3 Si 66.5(6) . . . . ?
C21 C006 N2 C27 -0.5(13) . . . . ?
C21 C006 N2 C44 -4.9(9) . . . . ?
C21 C006 N2 Si 155.8(4) . . . . ?
C21 C006 N3 C17 3.1(8) . . . . ?
C21 C006 N3 Si -156.2(4) . . . . ?
C21 C22 C23 C24 0.6(7) . . . . ?
C22 C21 C26 C25 -0.1(7) . . . . ?
C22 C23 C24 C25 0.1(8) . . . . ?
C23 C24 C25 C26 -0.9(8) . . . . ?
C24 C25 C26 C21 0.9(8) . . . . ?
C26 C21 C22 C23 -0.6(7) . . . . ?
C27 N2 Si Au 63.5(11) . . . . ?
C27 N2 Si N1 -78.3(11) . . . . ?
C27 N2 Si N3 166.9(11) . . . . ?
C27A C44 N2 C006 -66.9(11) . . . . ?
C27A C44 N2 Si 142.0(8) . . . . ?
C28 C27 N2 C006 -94.4(17) . . . . ?
C28 C27 N2 Si 118.7(13) . . . . ?
C28A C44 N2 C006 56.0(12) . . . . ?
C28A C44 N2 Si -95.2(10) . . . . ?
C29 C27 N2 C006 26(2) . . . . ?
C29 C27 N2 Si -120.4(16) . . . . ?
C29A C44 N2 C006 174.4(7) . . . . ?
C29A C44 N2 Si 23.3(12) . . . . ?
C30 C27 N2 C006 146.4(14) . . . . ?
C30 C27 N2 Si 0(2) . . . . ?
C44 N2 Si N1 -76.2(7) . . . . ?
C44 N2 Si N3 168.9(8) . . . . ?
N1 C10 C11 C12 -179.5(4) . . . . ?
N1 C10 C11 C14 2.3(5) . . . . ?
N2 C006 C21 C22 88.5(6) . . . . ?
N2 C006 C21 C26 -91.7(6) . . . . ?
N2 C006 N3 C17 174.3(4) . . . . ?
N2 C006 N3 Si 15.0(4) . . . . ?
N3 C006 C21 C22 -102.0(6) . . . . ?
N3 C006 C21 C26 77.8(6) . . . . ?
N3 C006 N2 C27 -171.8(11) . . . . ?
N3 C006 N2 C44 -176.1(7) . . . . ?
N3 C006 N2 Si -15.5(4) . . . . ?
Si N1 Si Ag 28.9(2) 2_656 . . . ?
Si N1 Si Au 33.17(13) 2_656 . . . ?
Si N1 Si N2 169.64(15) 2_656 . . . ?
Si N1 Si N3 -110.23(17) 2_656 . . . ?
C31 C32 C33 C34 -0.2(9) . . . . ?
C32 C31 C36 C35 0.3(9) . . . . ?
C32 C33 C34 C35 -0.4(9) . . . . ?
C33 C34 C35 C36 1.0(9) . . . . ?
C34 C35 C36 C31 -0.9(8) . . . . ?
C36 C31 C32 C33 0.3(9) . . . . ?
C37 C38 C39 C40 -0.8(13) . . . . ?
C38 C37 C42 C41 1.9(11) . . . . ?
C38 C39 C40 C41 1.5(12) . . . . ?
C39 C40 C41 C42 -0.5(12) . . . . ?
C40 C41 C42 C37 -1.3(11) . . . . ?
C42 C37 C38 C39 -0.9(12) . . . . ?

_shelx_res_file                  
;
TITL xf519a_a.res in C2/c
    xf519a.res
    created by SHELXL-2019/2 at 23:00:11 on 20-Oct-2024
REM Old TITL xf519a_a.res in C2/c
REM SHELXT solution in C2/c: R1 0.123, Rweak 0.008, Alpha 0.027
REM <I/s> 0.483 for 329 systematic absences, Orientation as input
REM Formula found by SHELXT: C80 N9 Si2 Au2
CELL 0.71073 23.3476 13.8389 25.6822 90 112.952 90
ZERR 4 0.0063 0.0039 0.0094 0 0.023 0
LATT 7
SYMM -X,+Y,0.5-Z
SFAC C H Ag Au D N Si
UNIT 336 340 4 4 96 20 8
EQIV $1 1-X,+Y,1.5-Z
SADI N2 C44 N2 C27
EADP Ag Au
SADI C44 C28A C27 C29
SADI C44 C29A C27 C30
SADI C44 C27A C27 C28
SADI 0.04 C28A C29A C29 C30
SADI 0.04 C28A C27A C29 C28
SADI 0.04 C29A C27A C30 C28
SADI 0.04 N2 C28A N2 C29
SADI 0.04 N2 C29A N2 C30
SADI 0.04 N2 C27A N2 C28
SIMU 0.01 0.02 2 C27 > C44

L.S. 4
PLAN  20
TEMP -163.15
CONF
BIND Au Ag_$1
FREE Si C006
FREE Si Si_$1
BOND
list 4
MORE -1
BOND $H
fmap 2
acta
OMIT -3 52
OMIT -1 3 8
OMIT 3 3 0
REM <olex2.extras>
REM <HklSrc "%.\\XF519A.hkl">
REM </olex2.extras>

WGHT    0.049400   15.390500
FVAR       0.15095   0.66231
PART 3
AG    3    0.426469    0.460794    0.710834    10.50000    0.02342    0.02172 =
         0.02574    0.00002    0.01061   -0.00084
PART 2
AU    4    0.420420    0.469782    0.706905    10.50000    0.02342    0.02172 =
         0.02574    0.00002    0.01061   -0.00084
PART 0
C1    1    0.378161    0.331287    0.706967    11.00000    0.02949    0.03323 =
         0.02274   -0.00430    0.00859   -0.01248
C2    1    0.399137    0.248538    0.690353    11.00000    0.03599    0.03442 =
         0.02599    0.00287    0.01314   -0.00481
C3    1    0.368321    0.160112    0.684880    11.00000    0.04357    0.03156 =
         0.03671    0.00098    0.01908    0.00062
AFIX  43
H3    2    0.383910    0.104669    0.672929    11.00000   -1.20000
AFIX   0
C4    1    0.315764    0.152169    0.696539    11.00000    0.04134    0.03173 =
         0.03218    0.00206    0.00886   -0.00831
C5    1    0.294743    0.234409    0.714030    11.00000    0.02791    0.04750 =
         0.03650   -0.00127    0.00989   -0.00682
AFIX  43
H5    2    0.259063    0.230399    0.723094    11.00000   -1.20000
AFIX   0
C6    1    0.324961    0.324049    0.718738    11.00000    0.02370    0.03912 =
         0.03238   -0.00092    0.00801   -0.00371
C006  1    0.425168    0.644237    0.598533    11.00000    0.02993    0.02203 =
         0.02177    0.00109    0.01096   -0.00288
C7    1    0.295741    0.410614    0.734894    11.00000    0.03802    0.04888 =
         0.06911   -0.01170    0.02547   -0.01229
AFIX 137
H7A   2    0.307044    0.410667    0.775868    11.00000   -1.50000
H7B   2    0.250396    0.407113    0.715407    11.00000   -1.50000
H7C   2    0.310873    0.470080    0.723863    11.00000   -1.50000
AFIX   0
C8    1    0.283485    0.056828    0.691101    11.00000    0.05406    0.04122 =
         0.04585   -0.00254    0.01515   -0.01134
AFIX 137
H8A   2    0.241799    0.067198    0.690713    11.00000   -1.50000
H8B   2    0.307476    0.015533    0.723220    11.00000   -1.50000
H8C   2    0.280074    0.025410    0.655813    11.00000   -1.50000
AFIX   0
C9    1    0.454801    0.250215    0.673526    11.00000    0.05389    0.03060 =
         0.05505    0.00003    0.03555    0.00270
AFIX 137
H9A   2    0.442918    0.281059    0.636437    11.00000   -1.50000
H9B   2    0.468578    0.183899    0.671618    11.00000   -1.50000
H9C   2    0.488766    0.286766    0.701684    11.00000   -1.50000
AFIX   0
C10   1    0.500000    0.804066    0.750000    10.50000    0.01927    0.01779 =
         0.02568    0.00000    0.00318    0.00000
C11   1    0.475044    0.856312    0.783576    11.00000    0.02511    0.02477 =
         0.02888    0.00049    0.00980    0.00428
C12   1    0.475458    0.958036    0.782117    11.00000    0.04812    0.02574 =
         0.04409   -0.00837    0.01496    0.01040
AFIX  43
H12   2    0.458060    0.993029    0.804244    11.00000   -1.20000
AFIX   0
C13   1    0.500000    1.007711    0.750000    10.50000    0.07017    0.02154 =
         0.04491    0.00000    0.02499    0.00000
AFIX  43
H13   2    0.500002    1.076358    0.750001    10.50000   -1.20000
AFIX   0
C14   1    0.448612    0.812561    0.823422    11.00000    0.04196    0.02537 =
         0.04370   -0.00838    0.02435    0.00201
AFIX  13
H14   2    0.451316    0.740630    0.821436    11.00000   -1.20000
AFIX   0
C15   1    0.487668    0.844492    0.884495    11.00000    0.05571    0.04204 =
         0.04352   -0.00247    0.02388    0.01422
AFIX 137
H15A  2    0.481886    0.913883    0.888323    11.00000   -1.50000
H15B  2    0.531709    0.831236    0.893337    11.00000   -1.50000
H15C  2    0.474265    0.808679    0.910692    11.00000   -1.50000
AFIX   0
C16   1    0.381129    0.839604    0.809954    11.00000    0.04478    0.04880 =
         0.07314   -0.01831    0.03253    0.00131
AFIX 137
H16A  2    0.366465    0.805766    0.835947    11.00000   -1.50000
H16B  2    0.355477    0.820929    0.770965    11.00000   -1.50000
H16C  2    0.378000    0.909528    0.814279    11.00000   -1.50000
AFIX   0
C17   1    0.526405    0.553115    0.615062    11.00000    0.03395    0.03550 =
         0.02782    0.00114    0.01987    0.00616
C18   1    0.589816    0.565699    0.662843    11.00000    0.04328    0.07690 =
         0.03546   -0.00273    0.01643    0.02968
AFIX 137
H18A  2    0.619152    0.519256    0.658187    11.00000   -1.50000
H18B  2    0.586305    0.554408    0.699154    11.00000   -1.50000
H18C  2    0.604869    0.631548    0.661991    11.00000   -1.50000
AFIX   0
C19   1    0.530298    0.591131    0.561014    11.00000    0.03543    0.05471 =
         0.03429    0.00480    0.02320    0.00600
AFIX 137
H19A  2    0.535537    0.661465    0.563556    11.00000   -1.50000
H19B  2    0.491967    0.574883    0.528722    11.00000   -1.50000
H19C  2    0.565898    0.561558    0.555917    11.00000   -1.50000
AFIX   0
C20   1    0.508390    0.447339    0.609189    11.00000    0.07397    0.03251 =
         0.09175   -0.00525    0.06208    0.00751
AFIX 137
H20A  2    0.467537    0.439439    0.578323    11.00000   -1.50000
H20B  2    0.506564    0.424274    0.644587    11.00000   -1.50000
H20C  2    0.539409    0.409847    0.600855    11.00000   -1.50000
AFIX   0
C21   1    0.391928    0.630123    0.536289    11.00000    0.02787    0.02978 =
         0.02265    0.00182    0.01012    0.00750
C22   1    0.389741    0.701540    0.497936    11.00000    0.02823    0.03127 =
         0.02356    0.00346    0.01008   -0.00215
AFIX  43
H22   2    0.409334    0.762012    0.511004    11.00000   -1.20000
AFIX   0
C23   1    0.358872    0.684993    0.440191    11.00000    0.02967    0.03947 =
         0.02893    0.00334    0.01141   -0.00110
AFIX  43
H23   2    0.357800    0.733999    0.413923    11.00000   -1.20000
AFIX   0
C24   1    0.329873    0.597774    0.421014    11.00000    0.02740    0.04982 =
         0.02562   -0.00847    0.01219   -0.00175
AFIX  43
H24   2    0.308935    0.586716    0.381567    11.00000   -1.20000
AFIX   0
C25   1    0.331175    0.527086    0.458668    11.00000    0.04043    0.03460 =
         0.03790   -0.01631    0.01999   -0.00936
AFIX  43
H25   2    0.310602    0.467412    0.445233    11.00000   -1.20000
AFIX   0
C26   1    0.362395    0.541916    0.516483    11.00000    0.03634    0.02971 =
         0.03620    0.00152    0.02007   -0.00091
AFIX  43
H26   2    0.363630    0.492218    0.542417    11.00000   -1.20000
AFIX   0
PART 2
C27   1    0.337648    0.719620    0.622899   -21.00000    0.02640    0.03560 =
         0.03402    0.00130    0.01210    0.01031
PART 1
C27A  1    0.330385    0.817866    0.586437    21.00000    0.04508    0.04587 =
         0.05611    0.00965    0.01978    0.02068
AFIX 137
H27A  2    0.365587    0.860831    0.606108    21.00000   -1.50000
H27B  2    0.291617    0.849525    0.583268    21.00000   -1.50000
H27C  2    0.328857    0.803510    0.548551    21.00000   -1.50000
AFIX   0
PART 2
C28   1    0.341818    0.827897    0.615211   -21.00000    0.02677    0.03977 =
         0.05567   -0.00968    0.00755    0.01017
AFIX 137
H28A  2    0.366220    0.857711    0.651803   -21.00000   -1.50000
H28B  2    0.299881    0.855643    0.600043   -21.00000   -1.50000
H28C  2    0.362042    0.840172    0.588830   -21.00000   -1.50000
AFIX   0
PART 1
C28A  1    0.287587    0.651328    0.586317    21.00000    0.03104    0.05234 =
         0.05611   -0.00534    0.02057    0.00196
AFIX 137
H28D  2    0.287718    0.642690    0.548490    21.00000   -1.50000
H28E  2    0.246889    0.675667    0.582994    21.00000   -1.50000
H28F  2    0.295806    0.589182    0.606182    21.00000   -1.50000
AFIX   0
PART 2
C29   1    0.285061    0.676854    0.570963   -21.00000    0.02221    0.04811 =
         0.03954   -0.00613    0.01760    0.00283
AFIX 137
H29A  2    0.287360    0.703445    0.536464   -21.00000   -1.50000
H29B  2    0.244809    0.693410    0.572221   -21.00000   -1.50000
H29C  2    0.289464    0.606422    0.571069   -21.00000   -1.50000
AFIX   0
PART 1
C29A  1    0.335042    0.744827    0.676966    21.00000    0.03017    0.04942 =
         0.04015   -0.00911    0.01619    0.00888
AFIX 137
H29D  2    0.341201    0.684594    0.698542    21.00000   -1.50000
H29E  2    0.294214    0.772006    0.671063    21.00000   -1.50000
H29F  2    0.367618    0.791131    0.697994    21.00000   -1.50000
AFIX   0
PART 2
C30   1    0.323950    0.695517    0.675289   -21.00000    0.03895    0.05122 =
         0.03560   -0.01223    0.01872    0.01571
AFIX 137
H30A  2    0.324969    0.625300    0.680527   -21.00000   -1.50000
H30B  2    0.282702    0.720121    0.670047   -21.00000   -1.50000
H30C  2    0.355439    0.725751    0.708719   -21.00000   -1.50000
AFIX   0
PART 1
C44   1    0.338307    0.724148    0.619690    21.00000    0.02420    0.03356 =
         0.02970    0.00273    0.00984    0.01077
PART 0
N1    6    0.500000    0.697379    0.750000    10.50000    0.02470    0.01718 =
         0.02144    0.00000    0.01363    0.00000
N2    6    0.400644    0.681883    0.633588    11.00000    0.02531    0.03087 =
         0.02178    0.00104    0.01058    0.00543
N3    6    0.480804    0.609955    0.630936    11.00000    0.02348    0.02786 =
         0.02057   -0.00070    0.01019    0.00203
SI    7    0.458237    0.618749    0.693354    11.00000    0.02296    0.02268 =
         0.02183    0.00028    0.01123    0.00073

C31   1    0.148987    0.547228    0.602775    11.00000    0.06174    0.03442 =
         0.09744    0.01406    0.05091    0.00747
AFIX  43
D31   5    0.184582    0.512388    0.604081    11.00000   -1.20000
AFIX   0
C32   1    0.095610    0.548620    0.553013    11.00000    0.09426    0.04237 =
         0.07103   -0.01081    0.05440   -0.02444
AFIX  43
D32   5    0.094490    0.514778    0.520447    11.00000   -1.20000
AFIX   0
C33   1    0.043967    0.600419    0.551821    11.00000    0.05857    0.06100 =
         0.04264   -0.00424    0.02221   -0.02365
AFIX  43
D33   5    0.007222    0.602452    0.518278    11.00000   -1.20000
AFIX   0
C34   1    0.046492    0.648502    0.599399    11.00000    0.04793    0.05018 =
         0.04292   -0.00235    0.02443   -0.00921
AFIX  43
D34   5    0.011227    0.684052    0.598293    11.00000   -1.20000
AFIX   0
C35   1    0.098705    0.646397    0.648446    11.00000    0.05478    0.04766 =
         0.03290    0.00419    0.02021   -0.01160
AFIX  43
D35   5    0.099123    0.679425    0.681020    11.00000   -1.20000
AFIX   0
C36   1    0.150509    0.596544    0.650591    11.00000    0.04910    0.05752 =
         0.05778    0.02374    0.02522   -0.00103
AFIX  43
D36   5    0.187014    0.595728    0.684371    11.00000   -1.20000
AFIX   0

C37   1    0.230292    0.305057    0.568509    11.00000    0.05786    0.07459 =
         0.04332   -0.00095    0.00652   -0.00341
AFIX  43
D37   5    0.263540    0.288392    0.602945    11.00000   -1.20000
AFIX   0
C38   1    0.238557    0.370811    0.533448    11.00000    0.04937    0.07770 =
         0.08372    0.00838    0.02350   -0.02286
AFIX  43
D38   5    0.278010    0.401029    0.543921    11.00000   -1.20000
AFIX   0
C39   1    0.191884    0.395511    0.483161    11.00000    0.06281    0.08945 =
         0.06410    0.02652    0.03161    0.00083
AFIX  43
D39   5    0.198689    0.442744    0.459343    11.00000   -1.20000
AFIX   0
C40   1    0.136284    0.351896    0.468012    11.00000    0.05581    0.11020 =
         0.04229    0.00384    0.01097    0.01011
AFIX  43
D40   5    0.103718    0.367110    0.432847    11.00000   -1.20000
AFIX   0
C41   1    0.126505    0.284852    0.503645    11.00000    0.04823    0.07591 =
         0.07550    0.00382    0.02168   -0.01585
AFIX  43
D41   5    0.087048    0.254539    0.492900    11.00000   -1.20000
AFIX   0
C42   1    0.172499    0.262129    0.553520    11.00000    0.07926    0.04750 =
         0.06806    0.01236    0.03928    0.01354
AFIX  43
D42   5    0.165284    0.217002    0.578175    11.00000   -1.20000
AFIX   0
HKLF 4


REM  xf519a_a.res in C2/c
REM wR2 = 0.1027, GooF = S = 1.017, Restrained GooF = 1.012 for all data
REM R1 = 0.0436 for 5399 Fo > 4sig(Fo) and 0.0766 for all 7489 data
REM 475 parameters refined using 106 restraints

END

WGHT      0.0494     15.3836

REM Highest difference peak  1.278,  deepest hole -0.714,  1-sigma level  0.107
Q1    1   0.3901  0.4201  0.7005  11.00000  0.05    1.28
Q2    1   0.4574  0.4213  0.7179  11.00000  0.05    1.09
Q3    1   0.3895  0.5165  0.7003  11.00000  0.05    1.00
Q4    1   0.4508  0.5226  0.7099  11.00000  0.05    0.85
Q5    1   0.3272  0.3657  0.5920  11.00000  0.05    0.70
Q6    1   0.1437  0.4793  0.5415  11.00000  0.05    0.50
Q7    1   0.4530  0.4559  0.6795  11.00000  0.05    0.49
Q8    1   0.3291  0.4574  0.7609  11.00000  0.05    0.43
Q9    1   0.4224  0.4127  0.6767  11.00000  0.05    0.42
Q10   1   0.1755  0.3947  0.5906  11.00000  0.05    0.40
Q11   1   0.3983  0.3516  0.7878  11.00000  0.05    0.38
Q12   1   0.4214  0.2960  0.7254  11.00000  0.05    0.38
Q13   1   0.3589  0.1397  0.7415  11.00000  0.05    0.38
Q14   1   0.5069  0.6735  0.7749  11.00000  0.05    0.37
Q15   1   0.1893  0.4604  0.5706  11.00000  0.05    0.37
Q16   1   0.4833  0.6020  0.6643  11.00000  0.05    0.37
Q17   1   0.4223  0.5897  0.7045  11.00000  0.05    0.37
Q18   1   0.4112  0.9696  0.7989  11.00000  0.05    0.36
Q19   1   0.2205  0.4276  0.5035  11.00000  0.05    0.36
Q20   1   0.4577  0.6865  0.5175  11.00000  0.05    0.35
;
_shelx_res_checksum              5796
_olex2_submission_special_instructions 'No special instructions were received'
####################################################################### 
# 
# This file contains crystal structure data downloaded from the 
# Cambridge Structural Database (CSD) hosted by the Cambridge 
# Crystallographic Data Centre (CCDC).
# 
# Full information about CCDC data access policies and citation 
# guidelines are available at http://www.ccdc.cam.ac.uk/access/V1 
# 
# Audit and citation data items may have been added by the CCDC. 
# Please retain this information to preserve the provenance of 
# this file and to allow appropriate attribution of the data. 
# 
#######################################################################

data_xfjdaucu25-04-14
_database_code_depnum_ccdc_archive 'CCDC 2448315'
loop_
_audit_author_name
_audit_author_address
'Xiaofei Sun'
;Karlsruhe Institute of Technology (KIT)
Germany
;
_audit_update_record             
;
2025-05-02 deposited with the CCDC.	2025-07-30 downloaded from the CCDC.
;
_audit_creation_date             2025-04-24
_audit_creation_method           
;
Olex2 1.5
(compiled 2025.04.05 svn.rf049d14d for OlexSys, GUI svn.r7224)
;
__shelx_SHELXL_version_number    2019/2

_audit_contact_author            
;
      Prof. Dr. Peter W. Roesky
      Karlsruher Institut fuer Technologie (KIT), CS
      Institut fuer Anorganische Chemie (AOC)
      Lehrstuhl fuer Anorganische Funktionsmaterialien
      Engesserstr. 15, Geb. 30.45
      76131 Karlsruhe 
      Bundesrepublik Deutschland
;
_audit_contact_letter            
;
;
#===================================================_chemical_name_common              ?
_chemical_name_systematic        ?
_chemical_formula_moiety         'C60 H85 Au2 N5 Si2, 4(C6 D6)'
_chemical_formula_sum            'C84 H85 Au2 D24 N5 Si2'
_chemical_formula_weight         1663.02
_chemical_melting_point          ?
loop_
_atom_type_symbol
_atom_type_description
_atom_type_scat_dispersion_real
_atom_type_scat_dispersion_imag
_atom_type_scat_source
C C 0.0033 0.0016 'International Tables Vol C Tables 4.2.6.8 and 6.1.1.4'
H H 0.0000 0.0000 'International Tables Vol C Tables 4.2.6.8 and 6.1.1.4'
Au Au -2.0133 8.8022 'International Tables Vol C Tables 4.2.6.8 and 6.1.1.4'
D D 0.0000 0.0000 'International Tables Vol C Tables 4.2.6.8 and 6.1.1.4'
N N 0.0061 0.0033 'International Tables Vol C Tables 4.2.6.8 and 6.1.1.4'
Si Si 0.0817 0.0704 'International Tables Vol C Tables 4.2.6.8 and 6.1.1.4'

_shelx_space_group_comment       
;
The symmetry employed for this shelxl refinement is uniquely defined
by the following loop, which should always be used as a source of
symmetry information in preference to the above space-group names.
They are only intended as comments.
;
_space_group_crystal_system      monoclinic
_space_group_IT_number           15
_space_group_name_H-M_alt        'C 1 2/c 1'
_space_group_name_Hall           '-C 2yc'
loop_
_space_group_symop_operation_xyz
'x, y, z'
'-x, y, -z+1/2'
'x+1/2, y+1/2, z'
'-x+1/2, y+1/2, -z+1/2'
'-x, -y, -z'
'x, -y, z-1/2'
'-x+1/2, -y+1/2, -z'
'x+1/2, -y+1/2, z-1/2'

_cell_length_a                   23.4582(17)
_cell_length_b                   13.7319(8)
_cell_length_c                   25.7140(19)
_cell_angle_alpha                90
_cell_angle_beta                 113.237(5)
_cell_angle_gamma                90
_cell_volume                     7611.2(9)
_cell_formula_units_Z            4
_cell_measurement_reflns_used    30352
_cell_measurement_temperature    100
_cell_measurement_theta_max      30.25
_cell_measurement_theta_min      2.18
_shelx_estimated_absorpt_T_max   ?
_shelx_estimated_absorpt_T_min   ?
_exptl_absorpt_coefficient_mu    3.929
_exptl_absorpt_correction_T_max  1.0000
_exptl_absorpt_correction_T_min  0.5859
_exptl_absorpt_correction_type   multi-scan
_exptl_absorpt_process_details   
;
STOE LANA, absorption correction by scaling of reflection intensities.
J. Koziskova, F. Hahn, J. Richter, J. Kozisek, "Comparison of different
absorption corrections on the model structure of tetrakis(\m~2~-acetato)-
diaqua-di-copper(II)", Acta Chimica Slovaca, vol. 9, no. 2, 2016, pp. 136 - 140.
;
_exptl_absorpt_special_details   ?
_exptl_crystal_colour            yellow
_exptl_crystal_colour_primary    yellow
_exptl_crystal_density_diffrn    1.451
_exptl_crystal_density_meas      ?
_exptl_crystal_density_method    'not measured'
_exptl_crystal_description       rod
_exptl_crystal_F_000             3336
loop_
_exptl_crystal_face_index_h
_exptl_crystal_face_index_k
_exptl_crystal_face_index_l
_exptl_crystal_face_perp_dist
8 -3 0 0.0600
-3 1 0 0.0490
4 -1 -6 0.1680
-1 0 2 0.1470
1 1 0 0.0170
-5 -6 0 0.0590
1 -1 6 0.1370
-3 1 2 0.0930
-1 1 -5 0.1590

_exptl_crystal_size_max          0.315
_exptl_crystal_size_mid          0.167
_exptl_crystal_size_min          0.076
_exptl_transmission_factor_max   ?
_exptl_transmission_factor_min   ?
_diffrn_reflns_av_R_equivalents  0.0264
_diffrn_reflns_av_unetI/netI     0.0368
_diffrn_reflns_Laue_measured_fraction_full 0.997
_diffrn_reflns_Laue_measured_fraction_max 0.887
_diffrn_reflns_limit_h_max       31
_diffrn_reflns_limit_h_min       -32
_diffrn_reflns_limit_k_max       18
_diffrn_reflns_limit_k_min       -18
_diffrn_reflns_limit_l_max       36
_diffrn_reflns_limit_l_min       -18
_diffrn_reflns_number            28983
_diffrn_reflns_point_group_measured_fraction_full 0.997
_diffrn_reflns_point_group_measured_fraction_max 0.887
_diffrn_reflns_theta_full        25.242
_diffrn_reflns_theta_max         30.308
_diffrn_reflns_theta_min         2.186
_diffrn_ambient_temperature      100
_diffrn_detector                 Pilatus200K
_diffrn_detector_area_resol_mean 5.81
_diffrn_detector_type            'DECTRIS PILATUS 200K'
_diffrn_measured_fraction_theta_full 0.997
_diffrn_measured_fraction_theta_max 0.887
_diffrn_measurement_details      
;
 488 frames, detector distance = 60 mm
;
_diffrn_measurement_device       'Eulerian 4-circle diffractometer'
_diffrn_measurement_device_type  'STOE STADIVARI'
_diffrn_measurement_method       'rotation method, \w scans'
_diffrn_radiation_collimation    '0.5 mm diameter, monocapillary'
_diffrn_radiation_monochromator  'plane graphite'
_diffrn_radiation_polarisn_norm  0
_diffrn_radiation_probe          x-ray
_diffrn_radiation_type           'Mo K\a'
_diffrn_radiation_wavelength     0.71073
_diffrn_source                   'Mo Genix 3D HF'
_diffrn_source_current           0.830
_diffrn_source_power             0.050
_diffrn_source_voltage           60
_reflns_Friedel_coverage         0.000
_reflns_Friedel_fraction_full    .
_reflns_Friedel_fraction_max     .
_reflns_number_gt                8262
_reflns_number_total             10128
_reflns_special_details          
;
 Reflections were merged by SHELXL according to the crystal
 class for the calculation of statistics and refinement.
 
 _reflns_Friedel_fraction is defined as the number of unique
 Friedel pairs measured divided by the number that would be
 possible theoretically, ignoring centric projections and
 systematic absences.
;
_reflns_threshold_expression     'I > 2\s(I)'
_computing_cell_refinement       
;
X-Area Recipe 1.33.0.0 (STOE, 2015)
;
_computing_data_collection       
;
X-Area Pilatus3_SV 1.31.150.0 (STOE, 2018)
;
_computing_data_reduction        
;
X-Area Integrate 1.73.1.0 (STOE, 2018)
X-Area LANA 1.73.2.0 (STOE, 2018)
;
_computing_molecular_graphics    'Olex2 1.5 (Dolomanov et al., 2009)'
_computing_publication_material  'Olex2 1.5 (Dolomanov et al., 2009)'
_computing_structure_refinement  'SHELXL 2019/2 (Sheldrick, 2015)'
_computing_structure_solution    'SHELXT  (Sheldrick, 2015)'
_refine_diff_density_max         1.381
_refine_diff_density_min         -1.319
_refine_diff_density_rms         0.142
_refine_ls_extinction_coef       .
_refine_ls_extinction_method     none
_refine_ls_goodness_of_fit_ref   1.046
_refine_ls_hydrogen_treatment    constr
_refine_ls_matrix_type           full
_refine_ls_number_parameters     472
_refine_ls_number_reflns         10128
_refine_ls_number_restraints     106
_refine_ls_R_factor_all          0.0495
_refine_ls_R_factor_gt           0.0365
_refine_ls_restrained_S_all      1.042
_refine_ls_shift/su_max          0.004
_refine_ls_shift/su_mean         0.000
_refine_ls_structure_factor_coef Fsqd
_refine_ls_weighting_details     
'w=1/[\s^2^(Fo^2^)+(0.0496P)^2^+40.5703P] where P=(Fo^2^+2Fc^2^)/3'
_refine_ls_weighting_scheme      calc
_refine_ls_wR_factor_gt          0.0941
_refine_ls_wR_factor_ref         0.0989
_refine_special_details          ?
_olex2_refinement_description    
;
1. Fixed Uiso
 At 1.2 times of:
  All C(H) groups
 At 1.5 times of:
  All C(H,H,H) groups
2. Restrained distances
 N2-C00L \\sim N2-C14
 with sigma of 0.02
 C00L-C013 \\sim C14-C16
 with sigma of 0.02
 C00L-C016 \\sim C14-C15
 with sigma of 0.02
 C00L-C017 \\sim C14-C17
 with sigma of 0.02
 N2-C013 \\sim N2-C16
 with sigma of 0.04
 N2-C016 \\sim N2-C15
 with sigma of 0.04
 N2-C017 \\sim N2-C17
 with sigma of 0.04
 C013-C016 \\sim C16-C15
 with sigma of 0.04
 C013-C017 \\sim C16-C17
 with sigma of 0.04
 C016-C017 \\sim C15-C17
 with sigma of 0.04
3. Uiso/Uaniso restraints and constraints
C00L \\sim C013 \\sim C14 \\sim C15 \\sim C16 \\sim C016 \\sim C017 \\sim C17:
within 2A with sigma of 0.01 and sigma for terminal atoms of 0.02 within 2A
4. Others
 Sof(C14)=Sof(C15)=Sof(H15A)=Sof(H15B)=Sof(H15C)=Sof(C16)=Sof(H16A)=Sof(H16B)=
 Sof(H16C)=Sof(C17)=Sof(H17A)=Sof(H17B)=Sof(H17C)=1-FVAR(1)
 Sof(C00L)=Sof(C013)=Sof(H01A)=Sof(H01B)=Sof(H01C)=Sof(C016)=Sof(H01D)=
 Sof(H01E)=Sof(H01F)=Sof(C017)=Sof(H01G)=Sof(H01H)=Sof(H01I)=FVAR(1)
5.a Ternary CH refined with riding coordinates:
 C27(H27)
5.b Aromatic/amide H refined with riding coordinates:
 C3(H3), C5(H5), C20(H20), C21(H21), C22(H22), C23(H23), C24(H24), C30(H30),
 C31(H31), C38(D38), C39(D39), C40(D40), C41(D41), C42(D42), C43(D43), C32(D32),
  C33(D33), C34(D34), C35(D35), C36(D36), C37(D37)
5.c Idealised Me refined as rotating group:
 C7(H7A,H7B,H7C), C8(H8A,H8B,H8C), C9(H9A,H9B,H9C), C11(H11A,H11B,H11C),
 C12(H12A,H12B,H12C), C13(H13A,H13B,H13C), C013(H01A,H01B,H01C), C15(H15A,H15B,
 H15C), C16(H16A,H16B,H16C), C016(H01D,H01E,H01F), C017(H01G,H01H,H01I),
 C17(H17A,H17B,H17C), C28(H28A,H28B,H28C), C29(H29A,H29B,H29C)
;
_atom_sites_solution_hydrogens   geom
_atom_sites_solution_primary     dual
_atom_sites_solution_secondary   ?
loop_
_atom_site_label
_atom_site_type_symbol
_atom_site_fract_x
_atom_site_fract_y
_atom_site_fract_z
_atom_site_U_iso_or_equiv
_atom_site_adp_type
_atom_site_occupancy
_atom_site_site_symmetry_order
_atom_site_calc_flag
_atom_site_refinement_flags_posn
_atom_site_refinement_flags_adp
_atom_site_refinement_flags_occupancy
_atom_site_disorder_assembly
_atom_site_disorder_group
Au Au 0.42167(2) 0.46659(2) 0.70764(2) 0.01898(5) Uani 1 1 d . . . . .
Si Si 0.45814(4) 0.61598(7) 0.69335(4) 0.01044(18) Uani 1 1 d . . . . .
N1 N 0.500000 0.6942(3) 0.750000 0.0119(8) Uani 1 2 d S T P . .
N2 N 0.40050(15) 0.6805(2) 0.63324(13) 0.0147(6) Uani 1 1 d D . . . .
N3 N 0.48056(15) 0.6074(2) 0.63106(13) 0.0141(6) Uani 1 1 d . . . . .
C00L C 0.3384(4) 0.7231(7) 0.6201(4) 0.0166(19) Uani 0.643(19) 1 d D U P A 1
C1 C 0.37877(19) 0.3349(3) 0.70677(16) 0.0179(7) Uani 1 1 d . . . . .
C2 C 0.32481(19) 0.3273(3) 0.71765(17) 0.0221(8) Uani 1 1 d . . . . .
C3 C 0.29481(19) 0.2377(3) 0.71325(19) 0.0256(9) Uani 1 1 d . . . . .
H3 H 0.258878 0.234573 0.721657 0.031 Uiso 1 1 calc R U . . .
C4 C 0.3156(2) 0.1542(3) 0.69720(18) 0.0253(9) Uani 1 1 d . . . . .
C5 C 0.3688(2) 0.1610(3) 0.68558(17) 0.0226(8) Uani 1 1 d . . . . .
H5 H 0.384265 0.104274 0.674376 0.027 Uiso 1 1 calc R U . . .
C6 C 0.39982(19) 0.2492(3) 0.69007(16) 0.0179(7) Uani 1 1 d . . . . .
C7 C 0.2953(2) 0.4147(4) 0.7328(2) 0.0350(11) Uani 1 1 d . . . . .
H7A H 0.250232 0.411999 0.712002 0.053 Uiso 1 1 calc R U . . .
H7B H 0.311443 0.474504 0.722795 0.053 Uiso 1 1 calc R U . . .
H7C H 0.305198 0.414376 0.773602 0.053 Uiso 1 1 calc R U . . .
C8 C 0.2833(3) 0.0574(4) 0.6915(2) 0.0370(12) Uani 1 1 d . . . . .
H8A H 0.279066 0.026488 0.655823 0.055 Uiso 1 1 calc R U . . .
H8B H 0.242101 0.067549 0.691836 0.055 Uiso 1 1 calc R U . . .
H8C H 0.307778 0.015181 0.723232 0.055 Uiso 1 1 calc R U . . .
C9 C 0.4557(2) 0.2513(3) 0.6744(2) 0.0284(10) Uani 1 1 d . . . . .
H9A H 0.444326 0.282613 0.637374 0.043 Uiso 1 1 calc R U . . .
H9B H 0.469577 0.184512 0.672554 0.043 Uiso 1 1 calc R U . . .
H9C H 0.489328 0.288016 0.702987 0.043 Uiso 1 1 calc R U . . .
C10 C 0.5260(2) 0.5510(3) 0.61535(17) 0.0201(8) Uani 1 1 d . . . . .
C11 C 0.5091(3) 0.4441(4) 0.6089(3) 0.0516(18) Uani 1 1 d . . . . .
H11A H 0.467298 0.436134 0.579407 0.077 Uiso 1 1 calc R U . . .
H11B H 0.509962 0.418854 0.644854 0.077 Uiso 1 1 calc R U . . .
H11C H 0.538896 0.408175 0.598237 0.077 Uiso 1 1 calc R U . . .
C12 C 0.5308(2) 0.5899(3) 0.56187(18) 0.0249(9) Uani 1 1 d . . . . .
H12A H 0.565728 0.558709 0.556665 0.037 Uiso 1 1 calc R U . . .
H12B H 0.537387 0.660517 0.565254 0.037 Uiso 1 1 calc R U . . .
H12C H 0.492288 0.575698 0.529213 0.037 Uiso 1 1 calc R U . . .
C13 C 0.5897(2) 0.5634(5) 0.6634(2) 0.0453(15) Uani 1 1 d . . . . .
H13A H 0.587955 0.541660 0.699031 0.068 Uiso 1 1 calc R U . . .
H13B H 0.601818 0.632138 0.666555 0.068 Uiso 1 1 calc R U . . .
H13C H 0.620320 0.524291 0.655442 0.068 Uiso 1 1 calc R U . . .
C013 C 0.3358(3) 0.7424(8) 0.6772(3) 0.0214(18) Uani 0.643(19) 1 d D U P A 1
H01A H 0.344900 0.682124 0.699367 0.032 Uiso 0.643(19) 1 calc R U P A 1
H01B H 0.294236 0.765426 0.671609 0.032 Uiso 0.643(19) 1 calc R U P A 1
H01C H 0.366506 0.792117 0.697395 0.032 Uiso 0.643(19) 1 calc R U P A 1
C14 C 0.3370(6) 0.7172(12) 0.6220(7) 0.019(3) Uani 0.357(19) 1 d D U P A 2
C15 C 0.3414(7) 0.8267(10) 0.6132(10) 0.032(4) Uani 0.357(19) 1 d D U P A 2
H15A H 0.375351 0.854427 0.645916 0.048 Uiso 0.357(19) 1 calc R U P A 2
H15B H 0.302243 0.858006 0.608933 0.048 Uiso 0.357(19) 1 calc R U P A 2
H15C H 0.349283 0.837755 0.578944 0.048 Uiso 0.357(19) 1 calc R U P A 2
C16 C 0.3233(8) 0.6954(17) 0.6739(6) 0.031(3) Uani 0.357(19) 1 d D U P A 2
H16A H 0.315138 0.625582 0.675140 0.046 Uiso 0.357(19) 1 calc R U P A 2
H16B H 0.286841 0.732537 0.671905 0.046 Uiso 0.357(19) 1 calc R U P A 2
H16C H 0.359103 0.713829 0.708117 0.046 Uiso 0.357(19) 1 calc R U P A 2
C016 C 0.3298(5) 0.8178(7) 0.5868(5) 0.031(2) Uani 0.643(19) 1 d D U P A 1
H01D H 0.361321 0.865023 0.609104 0.046 Uiso 0.643(19) 1 calc R U P A 1
H01E H 0.288425 0.844248 0.578844 0.046 Uiso 0.643(19) 1 calc R U P A 1
H01F H 0.334248 0.804992 0.551084 0.046 Uiso 0.643(19) 1 calc R U P A 1
C017 C 0.2888(4) 0.6489(7) 0.5880(5) 0.026(2) Uani 0.643(19) 1 d D U P A 1
H01G H 0.285149 0.644887 0.548781 0.039 Uiso 0.643(19) 1 calc R U P A 1
H01H H 0.248926 0.669162 0.588500 0.039 Uiso 0.643(19) 1 calc R U P A 1
H01I H 0.300290 0.585029 0.606100 0.039 Uiso 0.643(19) 1 calc R U P A 1
C17 C 0.2842(7) 0.6749(14) 0.5706(6) 0.020(3) Uani 0.357(19) 1 d D U P A 2
H17A H 0.288414 0.696543 0.535945 0.029 Uiso 0.357(19) 1 calc R U P A 2
H17B H 0.244389 0.697317 0.570211 0.029 Uiso 0.357(19) 1 calc R U P A 2
H17C H 0.285896 0.603619 0.572540 0.029 Uiso 0.357(19) 1 calc R U P A 2
C18 C 0.42515(18) 0.6418(3) 0.59822(15) 0.0152(7) Uani 1 1 d . . . . .
C19 C 0.39181(18) 0.6284(3) 0.53612(15) 0.0154(7) Uani 1 1 d . . . . .
C20 C 0.38983(18) 0.7016(3) 0.49827(16) 0.0182(8) Uani 1 1 d . . . . .
H20 H 0.409721 0.762109 0.511890 0.022 Uiso 1 1 calc R U . . .
C21 C 0.35865(19) 0.6863(3) 0.44022(16) 0.0199(8) Uani 1 1 d . . . . .
H21 H 0.357499 0.736146 0.414186 0.024 Uiso 1 1 calc R U . . .
C22 C 0.32915(18) 0.5974(3) 0.42064(17) 0.0210(8) Uani 1 1 d . . . . .
H22 H 0.307607 0.586823 0.381151 0.025 Uiso 1 1 calc R U . . .
C23 C 0.3311(2) 0.5245(3) 0.45848(19) 0.0239(9) Uani 1 1 d . . . . .
H23 H 0.311127 0.464006 0.444935 0.029 Uiso 1 1 calc R U . . .
C24 C 0.3625(2) 0.5398(3) 0.51643(18) 0.0210(8) Uani 1 1 d . . . . .
H24 H 0.363822 0.489823 0.542446 0.025 Uiso 1 1 calc R U . . .
C25 C 0.500000 0.8012(4) 0.750000 0.0130(9) Uani 1 2 d S T P . .
C26 C 0.47490(18) 0.8542(3) 0.78373(17) 0.0184(8) Uani 1 1 d . . . . .
C27 C 0.44946(19) 0.8102(3) 0.82415(19) 0.0224(8) Uani 1 1 d . . . . .
H27 H 0.452327 0.737719 0.822534 0.027 Uiso 1 1 calc R U . . .
C28 C 0.3817(2) 0.8379(4) 0.8106(3) 0.0397(13) Uani 1 1 d . . . . .
H28A H 0.368050 0.807091 0.838098 0.060 Uiso 1 1 calc R U . . .
H28B H 0.355516 0.815485 0.772408 0.060 Uiso 1 1 calc R U . . .
H28C H 0.378273 0.908803 0.812630 0.060 Uiso 1 1 calc R U . . .
C29 C 0.4882(2) 0.8436(3) 0.8846(2) 0.0308(10) Uani 1 1 d . . . . .
H29A H 0.482607 0.913754 0.887742 0.046 Uiso 1 1 calc R U . . .
H29B H 0.532076 0.829683 0.893797 0.046 Uiso 1 1 calc R U . . .
H29C H 0.474690 0.808700 0.911006 0.046 Uiso 1 1 calc R U . . .
C30 C 0.4753(2) 0.9560(3) 0.7819(2) 0.0281(10) Uani 1 1 d . . . . .
H30 H 0.457545 0.991026 0.803666 0.034 Uiso 1 1 calc R U . . .
C31 C 0.500000 1.0076(5) 0.750000 0.0318(15) Uani 1 2 d S T P . .
H31 H 0.500000 1.076823 0.749999 0.038 Uiso 1 2 calc R U P . .
C38 C 0.3514(3) 0.9525(4) 0.3964(3) 0.0447(15) Uani 1 1 d . . . . .
D38 D 0.316087 0.987757 0.395137 0.054 Uiso 1 1 calc R U . . .
C39 C 0.4040(3) 0.9513(3) 0.4455(3) 0.0425(14) Uani 1 1 d . . . . .
D39 D 0.404834 0.985738 0.477809 0.051 Uiso 1 1 calc R U . . .
C40 C 0.4554(3) 0.9001(4) 0.4479(2) 0.0346(11) Uani 1 1 d . . . . .
D40 D 0.491780 0.898716 0.481896 0.042 Uiso 1 1 calc R U . . .
C41 C 0.4537(2) 0.8509(3) 0.40044(19) 0.0275(9) Uani 1 1 d . . . . .
D41 D 0.489011 0.815443 0.401791 0.033 Uiso 1 1 calc R U . . .
C42 C 0.4006(2) 0.8528(3) 0.3508(2) 0.0289(10) Uani 1 1 d . . . . .
D42 D 0.399763 0.819235 0.318221 0.035 Uiso 1 1 calc R U . . .
C43 C 0.3492(2) 0.9037(4) 0.3490(2) 0.0354(11) Uani 1 1 d . . . . .
D43 D 0.312560 0.904910 0.315315 0.042 Uiso 1 1 calc R U . . .
C32 C 0.2382(3) 0.3706(5) 0.5320(3) 0.0563(17) Uani 1 1 d . . . . .
D32 D 0.277580 0.400822 0.542055 0.068 Uiso 1 1 calc R U . . .
C33 C 0.1913(3) 0.3946(5) 0.4819(3) 0.0506(15) Uani 1 1 d . . . . .
D33 D 0.197936 0.440659 0.457293 0.061 Uiso 1 1 calc R U . . .
C34 C 0.1351(3) 0.3521(5) 0.4676(2) 0.0458(14) Uani 1 1 d . . . . .
D34 D 0.102049 0.368566 0.432961 0.055 Uiso 1 1 calc R U . . .
C35 C 0.1258(2) 0.2856(5) 0.5029(3) 0.0462(14) Uani 1 1 d . . . . .
D35 D 0.086379 0.255414 0.492357 0.055 Uiso 1 1 calc R U . . .
C36 C 0.1728(3) 0.2618(4) 0.5536(2) 0.0401(12) Uani 1 1 d . . . . .
D36 D 0.165777 0.216518 0.578391 0.048 Uiso 1 1 calc R U . . .
C37 C 0.2301(3) 0.3042(4) 0.5680(2) 0.0467(14) Uani 1 1 d . . . . .
D37 D 0.263481 0.287564 0.602504 0.056 Uiso 1 1 calc R U . . .

loop_
_atom_site_aniso_label
_atom_site_aniso_U_11
_atom_site_aniso_U_22
_atom_site_aniso_U_33
_atom_site_aniso_U_23
_atom_site_aniso_U_13
_atom_site_aniso_U_12
Au 0.02014(8) 0.01761(8) 0.02180(8) -0.00106(6) 0.01105(6) -0.00225(6)
Si 0.0113(4) 0.0107(4) 0.0135(4) 0.0007(3) 0.0093(4) 0.0003(3)
N1 0.014(2) 0.0078(19) 0.019(2) 0.000 0.0126(17) 0.000
N2 0.0171(15) 0.0159(15) 0.0157(14) 0.0011(12) 0.0114(12) 0.0051(12)
N3 0.0190(15) 0.0134(14) 0.0167(14) 0.0024(11) 0.0142(12) 0.0035(12)
C00L 0.016(3) 0.020(3) 0.018(3) 0.001(3) 0.010(3) 0.005(3)
C1 0.0223(19) 0.0162(18) 0.0164(17) -0.0036(14) 0.0089(15) -0.0051(15)
C2 0.0173(19) 0.023(2) 0.024(2) -0.0023(16) 0.0060(16) -0.0014(15)
C3 0.0130(18) 0.031(2) 0.031(2) 0.0013(18) 0.0061(16) -0.0063(16)
C4 0.024(2) 0.024(2) 0.021(2) 0.0010(16) 0.0012(16) -0.0093(17)
C5 0.029(2) 0.0171(19) 0.0194(19) -0.0016(15) 0.0073(17) -0.0030(16)
C6 0.0220(19) 0.0154(18) 0.0165(17) -0.0006(14) 0.0077(15) -0.0012(15)
C7 0.020(2) 0.033(3) 0.056(3) -0.008(2) 0.018(2) -0.0012(18)
C8 0.040(3) 0.028(2) 0.037(3) -0.004(2) 0.009(2) -0.017(2)
C9 0.040(3) 0.019(2) 0.038(2) -0.0011(18) 0.028(2) -0.0001(18)
C10 0.027(2) 0.020(2) 0.0242(19) 0.0001(15) 0.0219(17) 0.0047(15)
C11 0.072(4) 0.017(2) 0.106(5) 0.003(3) 0.079(4) 0.008(2)
C12 0.022(2) 0.037(2) 0.026(2) 0.0017(18) 0.0202(17) 0.0011(18)
C13 0.036(3) 0.075(4) 0.026(2) 0.000(2) 0.013(2) 0.036(3)
C013 0.014(3) 0.030(5) 0.024(3) -0.006(3) 0.012(3) 0.006(3)
C14 0.018(5) 0.020(5) 0.022(5) 0.002(5) 0.010(5) 0.010(5)
C15 0.018(6) 0.023(6) 0.047(8) -0.003(7) 0.003(7) 0.005(5)
C16 0.022(6) 0.046(8) 0.026(6) 0.003(6) 0.011(5) 0.017(6)
C016 0.034(5) 0.029(4) 0.035(5) 0.012(4) 0.022(4) 0.017(3)
C017 0.017(3) 0.032(5) 0.029(5) -0.004(4) 0.009(4) 0.003(3)
C17 0.017(5) 0.032(7) 0.011(6) 0.003(5) 0.006(5) 0.000(5)
C18 0.0230(19) 0.0128(17) 0.0160(17) 0.0042(13) 0.0143(15) 0.0032(14)
C19 0.0196(18) 0.0163(18) 0.0157(17) 0.0015(13) 0.0127(15) 0.0023(14)
C20 0.0205(19) 0.0172(18) 0.0189(18) 0.0012(14) 0.0100(15) -0.0013(14)
C21 0.0210(19) 0.024(2) 0.0172(18) 0.0019(15) 0.0101(15) -0.0006(15)
C22 0.0162(18) 0.029(2) 0.0199(18) -0.0074(16) 0.0091(15) -0.0002(16)
C23 0.025(2) 0.022(2) 0.032(2) -0.0105(17) 0.0183(18) -0.0063(16)
C24 0.030(2) 0.0159(18) 0.026(2) 0.0003(15) 0.0205(17) -0.0013(16)
C25 0.010(2) 0.007(2) 0.021(2) 0.000 0.0059(19) 0.000
C26 0.0147(18) 0.0151(18) 0.0229(19) -0.0034(14) 0.0048(15) 0.0029(14)
C27 0.023(2) 0.0168(19) 0.036(2) -0.0053(16) 0.0207(18) 0.0027(15)
C28 0.026(2) 0.039(3) 0.063(3) -0.026(3) 0.026(2) -0.003(2)
C29 0.042(3) 0.024(2) 0.033(2) -0.0021(18) 0.021(2) 0.0076(19)
C30 0.033(2) 0.018(2) 0.033(2) -0.0051(17) 0.0124(19) 0.0087(17)
C31 0.043(4) 0.012(3) 0.038(4) 0.000 0.013(3) 0.000
C38 0.047(3) 0.021(2) 0.084(4) 0.016(3) 0.045(3) 0.008(2)
C39 0.067(4) 0.021(2) 0.063(4) -0.006(2) 0.051(3) -0.014(2)
C40 0.044(3) 0.032(3) 0.034(2) -0.004(2) 0.021(2) -0.019(2)
C41 0.023(2) 0.032(2) 0.032(2) 0.0031(18) 0.0160(19) -0.0045(18)
C42 0.031(2) 0.031(2) 0.030(2) 0.0097(18) 0.019(2) -0.0044(19)
C43 0.033(3) 0.030(2) 0.047(3) 0.019(2) 0.020(2) 0.002(2)
C32 0.033(3) 0.061(4) 0.072(4) 0.006(3) 0.018(3) -0.017(3)
C33 0.053(4) 0.057(4) 0.053(3) 0.019(3) 0.033(3) 0.001(3)
C34 0.033(3) 0.070(4) 0.030(3) 0.001(3) 0.007(2) 0.006(3)
C35 0.024(3) 0.051(3) 0.063(4) -0.006(3) 0.017(3) -0.012(2)
C36 0.055(3) 0.029(3) 0.047(3) 0.004(2) 0.031(3) 0.005(2)
C37 0.047(3) 0.049(3) 0.031(3) 0.000(2) 0.001(2) 0.003(3)

_geom_special_details            
;
 All esds (except the esd in the dihedral angle between two l.s. planes)
 are estimated using the full covariance matrix.  The cell esds are taken
 into account individually in the estimation of esds in distances, angles
 and torsion angles; correlations between esds in cell parameters are only
 used when they are defined by crystal symmetry.  An approximate (isotropic)
 treatment of cell esds is used for estimating esds involving l.s. planes.
;
loop_
_geom_bond_atom_site_label_1
_geom_bond_atom_site_label_2
_geom_bond_distance
_geom_bond_site_symmetry_2
_geom_bond_publ_flag
Au Au 3.4545(4) 2_656 ?
Au Si 2.3072(10) . ?
Au C1 2.066(4) . ?
Si Si 2.7981(19) 2_656 ?
Si N1 1.764(3) . ?
Si N2 1.831(3) . ?
Si N3 1.876(3) . ?
Si C18 2.284(4) . ?
N1 C25 1.470(6) . ?
N2 C00L 1.479(8) . ?
N2 C14 1.488(13) . ?
N2 C18 1.356(5) . ?
N3 C10 1.497(5) . ?
N3 C18 1.327(5) . ?
C00L C013 1.516(9) . ?
C00L C016 1.526(10) . ?
C00L C017 1.522(9) . ?
C1 C2 1.404(6) . ?
C1 C6 1.407(5) . ?
C2 C3 1.400(6) . ?
C2 C7 1.512(6) . ?
C3 H3 0.9500 . ?
C3 C4 1.372(7) . ?
C4 C5 1.397(6) . ?
C4 C8 1.508(6) . ?
C5 H5 0.9500 . ?
C5 C6 1.394(6) . ?
C6 C9 1.517(6) . ?
C7 H7A 0.9800 . ?
C7 H7B 0.9800 . ?
C7 H7C 0.9800 . ?
C8 H8A 0.9800 . ?
C8 H8B 0.9800 . ?
C8 H8C 0.9800 . ?
C9 H9A 0.9800 . ?
C9 H9B 0.9800 . ?
C9 H9C 0.9800 . ?
C10 C11 1.512(6) . ?
C10 C12 1.520(5) . ?
C10 C13 1.527(7) . ?
C11 H11A 0.9800 . ?
C11 H11B 0.9800 . ?
C11 H11C 0.9800 . ?
C12 H12A 0.9800 . ?
C12 H12B 0.9800 . ?
C12 H12C 0.9800 . ?
C13 H13A 0.9800 . ?
C13 H13B 0.9800 . ?
C13 H13C 0.9800 . ?
C013 H01A 0.9800 . ?
C013 H01B 0.9800 . ?
C013 H01C 0.9800 . ?
C14 C15 1.529(15) . ?
C14 C16 1.521(14) . ?
C14 C17 1.526(14) . ?
C15 H15A 0.9800 . ?
C15 H15B 0.9800 . ?
C15 H15C 0.9800 . ?
C16 H16A 0.9800 . ?
C16 H16B 0.9800 . ?
C16 H16C 0.9800 . ?
C016 H01D 0.9800 . ?
C016 H01E 0.9800 . ?
C016 H01F 0.9800 . ?
C017 H01G 0.9800 . ?
C017 H01H 0.9800 . ?
C017 H01I 0.9800 . ?
C17 H17A 0.9800 . ?
C17 H17B 0.9800 . ?
C17 H17C 0.9800 . ?
C18 C19 1.487(5) . ?
C19 C20 1.387(5) . ?
C19 C24 1.391(5) . ?
C20 H20 0.9500 . ?
C20 C21 1.395(5) . ?
C21 H21 0.9500 . ?
C21 C22 1.397(6) . ?
C22 H22 0.9500 . ?
C22 C23 1.384(6) . ?
C23 H23 0.9500 . ?
C23 C24 1.393(6) . ?
C24 H24 0.9500 . ?
C25 C26 1.425(5) . ?
C25 C26 1.425(5) 2_656 ?
C26 C27 1.513(6) . ?
C26 C30 1.398(6) . ?
C27 H27 1.0000 . ?
C27 C28 1.535(6) . ?
C27 C29 1.529(6) . ?
C28 H28A 0.9800 . ?
C28 H28B 0.9800 . ?
C28 H28C 0.9800 . ?
C29 H29A 0.9800 . ?
C29 H29B 0.9800 . ?
C29 H29C 0.9800 . ?
C30 H30 0.9500 . ?
C30 C31 1.374(6) . ?
C31 H31 0.9500 . ?
C38 D38 0.9500 . ?
C38 C39 1.374(9) . ?
C38 C43 1.373(8) . ?
C39 D39 0.9500 . ?
C39 C40 1.376(8) . ?
C40 D40 0.9500 . ?
C40 C41 1.382(7) . ?
C41 D41 0.9500 . ?
C41 C42 1.387(6) . ?
C42 D42 0.9500 . ?
C42 C43 1.379(7) . ?
C43 D43 0.9500 . ?
C32 D32 0.9500 . ?
C32 C33 1.365(9) . ?
C32 C37 1.367(9) . ?
C33 D33 0.9500 . ?
C33 C34 1.353(8) . ?
C34 D34 0.9500 . ?
C34 C35 1.364(8) . ?
C35 D35 0.9500 . ?
C35 C36 1.373(8) . ?
C36 D36 0.9500 . ?
C36 C37 1.375(8) . ?
C37 D37 0.9500 . ?

loop_
_geom_angle_atom_site_label_1
_geom_angle_atom_site_label_2
_geom_angle_atom_site_label_3
_geom_angle
_geom_angle_site_symmetry_1
_geom_angle_site_symmetry_3
_geom_angle_publ_flag
Si Au Au 74.42(2) . 2_656 ?
C1 Au Au 113.54(11) . 2_656 ?
C1 Au Si 170.56(11) . . ?
Au Si Si 89.21(3) . 2_656 ?
N1 Si Au 122.04(10) . . ?
N1 Si Si 37.51(11) . 2_656 ?
N1 Si N2 112.79(15) . . ?
N1 Si N3 119.41(12) . . ?
N1 Si C18 129.26(14) . . ?
N2 Si Au 111.59(11) . . ?
N2 Si Si 149.31(10) . 2_656 ?
N2 Si N3 70.87(14) . . ?
N2 Si C18 36.43(13) . . ?
N3 Si Au 109.06(11) . . ?
N3 Si Si 124.81(11) . 2_656 ?
N3 Si C18 35.52(13) . . ?
C18 Si Au 108.58(10) . . ?
C18 Si Si 156.53(11) . 2_656 ?
Si N1 Si 105.0(2) 2_656 . ?
C25 N1 Si 127.51(11) . 2_656 ?
C25 N1 Si 127.51(11) . . ?
C00L N2 Si 135.8(4) . . ?
C14 N2 Si 132.6(7) . . ?
C18 N2 Si 90.3(2) . . ?
C18 N2 C00L 130.0(5) . . ?
C18 N2 C14 131.3(7) . . ?
C10 N3 Si 137.1(3) . . ?
C18 N3 Si 89.2(2) . . ?
C18 N3 C10 129.5(3) . . ?
N2 C00L C013 105.1(6) . . ?
N2 C00L C016 111.4(7) . . ?
N2 C00L C017 109.5(7) . . ?
C013 C00L C016 110.3(7) . . ?
C013 C00L C017 109.1(7) . . ?
C017 C00L C016 111.3(8) . . ?
C2 C1 Au 122.4(3) . . ?
C2 C1 C6 116.9(4) . . ?
C6 C1 Au 120.5(3) . . ?
C1 C2 C7 122.2(4) . . ?
C3 C2 C1 120.9(4) . . ?
C3 C2 C7 116.9(4) . . ?
C2 C3 H3 118.9 . . ?
C4 C3 C2 122.1(4) . . ?
C4 C3 H3 118.9 . . ?
C3 C4 C5 117.6(4) . . ?
C3 C4 C8 122.7(4) . . ?
C5 C4 C8 119.7(4) . . ?
C4 C5 H5 119.3 . . ?
C6 C5 C4 121.4(4) . . ?
C6 C5 H5 119.3 . . ?
C1 C6 C9 120.7(4) . . ?
C5 C6 C1 121.2(4) . . ?
C5 C6 C9 118.1(4) . . ?
C2 C7 H7A 109.5 . . ?
C2 C7 H7B 109.5 . . ?
C2 C7 H7C 109.5 . . ?
H7A C7 H7B 109.5 . . ?
H7A C7 H7C 109.5 . . ?
H7B C7 H7C 109.5 . . ?
C4 C8 H8A 109.5 . . ?
C4 C8 H8B 109.5 . . ?
C4 C8 H8C 109.5 . . ?
H8A C8 H8B 109.5 . . ?
H8A C8 H8C 109.5 . . ?
H8B C8 H8C 109.5 . . ?
C6 C9 H9A 109.5 . . ?
C6 C9 H9B 109.5 . . ?
C6 C9 H9C 109.5 . . ?
H9A C9 H9B 109.5 . . ?
H9A C9 H9C 109.5 . . ?
H9B C9 H9C 109.5 . . ?
N3 C10 C11 110.3(3) . . ?
N3 C10 C12 112.1(3) . . ?
N3 C10 C13 107.3(3) . . ?
C11 C10 C12 110.6(4) . . ?
C11 C10 C13 109.2(5) . . ?
C12 C10 C13 107.2(4) . . ?
C10 C11 H11A 109.5 . . ?
C10 C11 H11B 109.5 . . ?
C10 C11 H11C 109.5 . . ?
H11A C11 H11B 109.5 . . ?
H11A C11 H11C 109.5 . . ?
H11B C11 H11C 109.5 . . ?
C10 C12 H12A 109.5 . . ?
C10 C12 H12B 109.5 . . ?
C10 C12 H12C 109.5 . . ?
H12A C12 H12B 109.5 . . ?
H12A C12 H12C 109.5 . . ?
H12B C12 H12C 109.5 . . ?
C10 C13 H13A 109.5 . . ?
C10 C13 H13B 109.5 . . ?
C10 C13 H13C 109.5 . . ?
H13A C13 H13B 109.5 . . ?
H13A C13 H13C 109.5 . . ?
H13B C13 H13C 109.5 . . ?
C00L C013 H01A 109.5 . . ?
C00L C013 H01B 109.5 . . ?
C00L C013 H01C 109.5 . . ?
H01A C013 H01B 109.5 . . ?
H01A C013 H01C 109.5 . . ?
H01B C013 H01C 109.5 . . ?
N2 C14 C15 104.0(11) . . ?
N2 C14 C16 107.7(11) . . ?
N2 C14 C17 116.6(12) . . ?
C16 C14 C15 112.0(14) . . ?
C16 C14 C17 107.7(12) . . ?
C17 C14 C15 108.9(12) . . ?
C14 C15 H15A 109.5 . . ?
C14 C15 H15B 109.5 . . ?
C14 C15 H15C 109.5 . . ?
H15A C15 H15B 109.5 . . ?
H15A C15 H15C 109.5 . . ?
H15B C15 H15C 109.5 . . ?
C14 C16 H16A 109.5 . . ?
C14 C16 H16B 109.5 . . ?
C14 C16 H16C 109.5 . . ?
H16A C16 H16B 109.5 . . ?
H16A C16 H16C 109.5 . . ?
H16B C16 H16C 109.5 . . ?
C00L C016 H01D 109.5 . . ?
C00L C016 H01E 109.5 . . ?
C00L C016 H01F 109.5 . . ?
H01D C016 H01E 109.5 . . ?
H01D C016 H01F 109.5 . . ?
H01E C016 H01F 109.5 . . ?
C00L C017 H01G 109.5 . . ?
C00L C017 H01H 109.5 . . ?
C00L C017 H01I 109.5 . . ?
H01G C017 H01H 109.5 . . ?
H01G C017 H01I 109.5 . . ?
H01H C017 H01I 109.5 . . ?
C14 C17 H17A 109.5 . . ?
C14 C17 H17B 109.5 . . ?
C14 C17 H17C 109.5 . . ?
H17A C17 H17B 109.5 . . ?
H17A C17 H17C 109.5 . . ?
H17B C17 H17C 109.5 . . ?
N2 C18 Si 53.32(18) . . ?
N2 C18 C19 125.5(3) . . ?
N3 C18 Si 55.25(18) . . ?
N3 C18 N2 106.5(3) . . ?
N3 C18 C19 127.4(3) . . ?
C19 C18 Si 160.7(3) . . ?
C20 C19 C18 121.4(3) . . ?
C20 C19 C24 120.2(4) . . ?
C24 C19 C18 118.3(3) . . ?
C19 C20 H20 120.0 . . ?
C19 C20 C21 120.0(4) . . ?
C21 C20 H20 120.0 . . ?
C20 C21 H21 120.2 . . ?
C20 C21 C22 119.5(4) . . ?
C22 C21 H21 120.2 . . ?
C21 C22 H22 119.8 . . ?
C23 C22 C21 120.3(4) . . ?
C23 C22 H22 119.8 . . ?
C22 C23 H23 120.0 . . ?
C22 C23 C24 120.0(4) . . ?
C24 C23 H23 120.0 . . ?
C19 C24 C23 119.8(4) . . ?
C19 C24 H24 120.1 . . ?
C23 C24 H24 120.1 . . ?
C26 C25 N1 120.7(2) . . ?
C26 C25 N1 120.7(2) 2_656 . ?
C26 C25 C26 118.6(5) . 2_656 ?
C25 C26 C27 125.7(4) . . ?
C30 C26 C25 118.7(4) . . ?
C30 C26 C27 115.6(4) . . ?
C26 C27 H27 108.5 . . ?
C26 C27 C28 113.5(4) . . ?
C26 C27 C29 110.0(4) . . ?
C28 C27 H27 108.5 . . ?
C29 C27 H27 108.5 . . ?
C29 C27 C28 107.7(4) . . ?
C27 C28 H28A 109.5 . . ?
C27 C28 H28B 109.5 . . ?
C27 C28 H28C 109.5 . . ?
H28A C28 H28B 109.5 . . ?
H28A C28 H28C 109.5 . . ?
H28B C28 H28C 109.5 . . ?
C27 C29 H29A 109.5 . . ?
C27 C29 H29B 109.5 . . ?
C27 C29 H29C 109.5 . . ?
H29A C29 H29B 109.5 . . ?
H29A C29 H29C 109.5 . . ?
H29B C29 H29C 109.5 . . ?
C26 C30 H30 118.4 . . ?
C31 C30 C26 123.1(4) . . ?
C31 C30 H30 118.4 . . ?
C30 C31 C30 117.8(6) 2_656 . ?
C30 C31 H31 121.1 2_656 . ?
C30 C31 H31 121.1 . . ?
C39 C38 D38 119.5 . . ?
C43 C38 D38 119.5 . . ?
C43 C38 C39 121.1(5) . . ?
C38 C39 D39 120.0 . . ?
C38 C39 C40 120.1(5) . . ?
C40 C39 D39 120.0 . . ?
C39 C40 D40 120.4 . . ?
C39 C40 C41 119.3(5) . . ?
C41 C40 D40 120.4 . . ?
C40 C41 D41 119.8 . . ?
C40 C41 C42 120.4(5) . . ?
C42 C41 D41 119.8 . . ?
C41 C42 D42 120.1 . . ?
C43 C42 C41 119.7(5) . . ?
C43 C42 D42 120.1 . . ?
C38 C43 C42 119.4(5) . . ?
C38 C43 D43 120.3 . . ?
C42 C43 D43 120.3 . . ?
C33 C32 D32 119.2 . . ?
C33 C32 C37 121.7(6) . . ?
C37 C32 D32 119.2 . . ?
C32 C33 D33 120.4 . . ?
C34 C33 C32 119.2(6) . . ?
C34 C33 D33 120.4 . . ?
C33 C34 D34 119.9 . . ?
C33 C34 C35 120.2(5) . . ?
C35 C34 D34 119.9 . . ?
C34 C35 D35 119.6 . . ?
C34 C35 C36 120.7(5) . . ?
C36 C35 D35 119.6 . . ?
C35 C36 D36 120.4 . . ?
C35 C36 C37 119.3(5) . . ?
C37 C36 D36 120.4 . . ?
C32 C37 C36 118.9(5) . . ?
C32 C37 D37 120.6 . . ?
C36 C37 D37 120.6 . . ?

loop_
_geom_torsion_atom_site_label_1
_geom_torsion_atom_site_label_2
_geom_torsion_atom_site_label_3
_geom_torsion_atom_site_label_4
_geom_torsion
_geom_torsion_site_symmetry_1
_geom_torsion_site_symmetry_2
_geom_torsion_site_symmetry_3
_geom_torsion_site_symmetry_4
_geom_torsion_publ_flag
Au Si N1 Si 32.66(5) . . . 2_656 ?
Au Si N1 C25 -147.34(5) . . . . ?
Au Si N2 C00L 65.5(6) . . . . ?
Au Si N2 C14 61.9(10) . . . . ?
Au Si N2 C18 -92.3(2) . . . . ?
Au Si N3 C10 -61.4(4) . . . . ?
Au Si N3 C18 95.5(2) . . . . ?
Au C1 C2 C3 176.0(3) . . . . ?
Au C1 C2 C7 -2.2(6) . . . . ?
Au C1 C6 C5 -175.6(3) . . . . ?
Au C1 C6 C9 2.1(5) . . . . ?
Si Si N1 C25 180.001(2) 2_656 . . . ?
Si Si N2 C00L -64.2(7) 2_656 . . . ?
Si Si N2 C14 -67.7(10) 2_656 . . . ?
Si Si N2 C18 138.0(2) 2_656 . . . ?
Si Si N3 C10 41.4(4) 2_656 . . . ?
Si Si N3 C18 -161.62(18) 2_656 . . . ?
Si N1 C25 C26 113.64(18) 2_656 . . 2_656 ?
Si N1 C25 C26 113.64(18) . . . . ?
Si N1 C25 C26 -66.36(18) 2_656 . . . ?
Si N1 C25 C26 -66.36(18) . . . 2_656 ?
Si N2 C00L C013 22.9(10) . . . . ?
Si N2 C00L C016 142.4(7) . . . . ?
Si N2 C00L C017 -94.1(9) . . . . ?
Si N2 C14 C15 120.9(11) . . . . ?
Si N2 C14 C16 2.0(17) . . . . ?
Si N2 C14 C17 -119.2(13) . . . . ?
Si N2 C18 N3 -15.7(3) . . . . ?
Si N2 C18 C19 156.1(3) . . . . ?
Si N3 C10 C11 67.0(6) . . . . ?
Si N3 C10 C12 -169.3(3) . . . . ?
Si N3 C10 C13 -51.9(5) . . . . ?
Si N3 C18 N2 15.3(3) . . . . ?
Si N3 C18 C19 -156.2(4) . . . . ?
Si C18 C19 C20 167.3(7) . . . . ?
Si C18 C19 C24 -13.0(10) . . . . ?
N1 Si N2 C00L -76.3(6) . . . . ?
N1 Si N2 C14 -79.8(10) . . . . ?
N1 Si N2 C18 125.9(2) . . . . ?
N1 Si N3 C10 85.6(4) . . . . ?
N1 Si N3 C18 -117.4(2) . . . . ?
N1 C25 C26 C27 3.3(4) . . . . ?
N1 C25 C26 C30 -179.3(3) . . . . ?
N2 Si N1 Si 169.87(12) . . . 2_656 ?
N2 Si N1 C25 -10.13(12) . . . . ?
N2 Si N3 C10 -168.4(4) . . . . ?
N2 Si N3 C18 -11.5(2) . . . . ?
N2 C18 C19 C20 87.9(5) . . . . ?
N2 C18 C19 C24 -92.4(5) . . . . ?
N3 Si N1 Si -109.99(14) . . . 2_656 ?
N3 Si N1 C25 70.01(14) . . . . ?
N3 Si N2 C00L 169.0(6) . . . . ?
N3 Si N2 C14 165.5(10) . . . . ?
N3 Si N2 C18 11.2(2) . . . . ?
N3 C18 C19 C20 -102.0(5) . . . . ?
N3 C18 C19 C24 77.7(5) . . . . ?
C00L N2 C18 Si -159.9(6) . . . . ?
C00L N2 C18 N3 -175.6(6) . . . . ?
C00L N2 C18 C19 -3.8(8) . . . . ?
C1 C2 C3 C4 -1.3(7) . . . . ?
C2 C1 C6 C5 -1.1(6) . . . . ?
C2 C1 C6 C9 176.7(4) . . . . ?
C2 C3 C4 C5 0.5(6) . . . . ?
C2 C3 C4 C8 -179.2(4) . . . . ?
C3 C4 C5 C6 0.0(6) . . . . ?
C4 C5 C6 C1 0.3(6) . . . . ?
C4 C5 C6 C9 -177.5(4) . . . . ?
C6 C1 C2 C3 1.5(6) . . . . ?
C6 C1 C2 C7 -176.7(4) . . . . ?
C7 C2 C3 C4 177.0(4) . . . . ?
C8 C4 C5 C6 179.7(4) . . . . ?
C10 N3 C18 Si 159.8(4) . . . . ?
C10 N3 C18 N2 175.1(3) . . . . ?
C10 N3 C18 C19 3.5(6) . . . . ?
C14 N2 C18 Si -154.8(10) . . . . ?
C14 N2 C18 N3 -170.5(9) . . . . ?
C14 N2 C18 C19 1.2(11) . . . . ?
C18 Si N1 Si -151.74(15) . . . 2_656 ?
C18 Si N1 C25 28.26(15) . . . . ?
C18 Si N2 C00L 157.8(7) . . . . ?
C18 Si N2 C14 154.3(10) . . . . ?
C18 Si N3 C10 -156.9(5) . . . . ?
C18 N2 C00L C013 173.4(6) . . . . ?
C18 N2 C00L C016 -67.2(9) . . . . ?
C18 N2 C00L C017 56.3(10) . . . . ?
C18 N2 C14 C15 -94.4(14) . . . . ?
C18 N2 C14 C16 146.6(11) . . . . ?
C18 N2 C14 C17 25.5(19) . . . . ?
C18 N3 C10 C11 -82.5(5) . . . . ?
C18 N3 C10 C12 41.2(6) . . . . ?
C18 N3 C10 C13 158.6(4) . . . . ?
C18 C19 C20 C21 179.4(4) . . . . ?
C18 C19 C24 C23 -179.6(4) . . . . ?
C19 C20 C21 C22 0.5(6) . . . . ?
C20 C19 C24 C23 0.1(6) . . . . ?
C20 C21 C22 C23 -0.4(6) . . . . ?
C21 C22 C23 C24 0.2(6) . . . . ?
C22 C23 C24 C19 -0.1(6) . . . . ?
C24 C19 C20 C21 -0.3(6) . . . . ?
C25 C26 C27 C28 -122.0(4) . . . . ?
C25 C26 C27 C29 117.3(4) . . . . ?
C25 C26 C30 C31 -1.6(6) . . . . ?
C26 C25 C26 C27 -176.7(4) 2_656 . . . ?
C26 C25 C26 C30 0.7(3) 2_656 . . . ?
C26 C30 C31 C30 0.8(3) . . . 2_656 ?
C27 C26 C30 C31 176.1(3) . . . . ?
C30 C26 C27 C28 60.5(5) . . . . ?
C30 C26 C27 C29 -60.2(5) . . . . ?
C38 C39 C40 C41 0.4(7) . . . . ?
C39 C38 C43 C42 -0.2(7) . . . . ?
C39 C40 C41 C42 0.0(7) . . . . ?
C40 C41 C42 C43 -0.5(7) . . . . ?
C41 C42 C43 C38 0.6(7) . . . . ?
C43 C38 C39 C40 -0.3(7) . . . . ?
C32 C33 C34 C35 -0.3(10) . . . . ?
C33 C32 C37 C36 -1.0(11) . . . . ?
C33 C34 C35 C36 0.9(10) . . . . ?
C34 C35 C36 C37 -1.4(9) . . . . ?
C35 C36 C37 C32 1.4(9) . . . . ?
C37 C32 C33 C34 0.4(11) . . . . ?

_shelx_res_file                  
;
TITL xfjdaucu25-04-14_a.res in C2/c
    xfjdaucu25-04-14.res
    created by SHELXL-2019/2 at 21:30:02 on 24-Apr-2025
REM Old TITL xfjdaucu25-04-14_a.res in Cc
REM SHELXT solution in C2/c: R1 0.077, Rweak 0.005, Alpha 0.038
REM <I/s> 0.388 for 155 systematic absences, Orientation as input
REM Formula found by SHELXT: C78 N17 Si2 Au2
CELL 0.71073 23.4582 13.7319 25.714 90 113.237 90
ZERR 4 0.0017 0.0008 0.0019 0 0.005 0
LATT 7
SYMM -X,+Y,0.5-Z
SFAC C H Au D N Si
UNIT 336 340 8 96 20 8
EQIV $1 1-X,+Y,1.5-Z
SADI N2 C00L N2 C14
SADI C00L C013 C14 C16
SADI C00L C016 C14 C15
SADI C00L C017 C14 C17
SADI 0.04 N2 C013 N2 C16
SADI 0.04 N2 C016 N2 C15
SADI 0.04 N2 C017 N2 C17
SADI 0.04 C013 C016 C16 C15
SADI 0.04 C013 C017 C16 C17
SADI 0.04 C016 C017 C15 C17
SIMU 0.01 0.02 2 C00L C013 > C17

L.S. 10
PLAN  5
TEMP -173
CONF
BIND Au Au_$1
list 4
MORE -1
BOND $H
fmap 2
acta
REM <olex2.extras>
REM <HklSrc "%.\\XFJDAuCu25-04-14.hkl">
REM </olex2.extras>

WGHT    0.049600   40.570301
FVAR       0.13023   0.64279
AU    3    0.421673    0.466589    0.707640    11.00000    0.02014    0.01761 =
         0.02180   -0.00106    0.01105   -0.00225
SI    6    0.458142    0.615978    0.693350    11.00000    0.01126    0.01070 =
         0.01351    0.00074    0.00932    0.00034
N1    5    0.500000    0.694193    0.750000    10.50000    0.01414    0.00779 =
         0.01930    0.00000    0.01260    0.00000
N2    5    0.400496    0.680522    0.633245    11.00000    0.01712    0.01588 =
         0.01569    0.00109    0.01136    0.00508
N3    5    0.480564    0.607388    0.631058    11.00000    0.01896    0.01340 =
         0.01667    0.00235    0.01425    0.00346
PART 1
C00L  1    0.338418    0.723092    0.620102    21.00000    0.01564    0.01959 =
         0.01795    0.00072    0.01023    0.00461
PART 0
C1    1    0.378767    0.334882    0.706765    11.00000    0.02227    0.01622 =
         0.01637   -0.00362    0.00891   -0.00507
C2    1    0.324808    0.327329    0.717647    11.00000    0.01728    0.02303 =
         0.02407   -0.00226    0.00597   -0.00142
C3    1    0.294807    0.237682    0.713255    11.00000    0.01299    0.03105 =
         0.03054    0.00128    0.00610   -0.00633
AFIX  43
H3    2    0.258878    0.234573    0.721657    11.00000   -1.20000
AFIX   0
C4    1    0.315637    0.154159    0.697202    11.00000    0.02386    0.02383 =
         0.02106    0.00096    0.00115   -0.00932
C5    1    0.368845    0.160983    0.685580    11.00000    0.02911    0.01711 =
         0.01939   -0.00160    0.00731   -0.00299
AFIX  43
H5    2    0.384265    0.104274    0.674376    11.00000   -1.20000
AFIX   0
C6    1    0.399819    0.249243    0.690068    11.00000    0.02204    0.01539 =
         0.01651   -0.00058    0.00771   -0.00120
C7    1    0.295328    0.414737    0.732848    11.00000    0.01960    0.03270 =
         0.05552   -0.00811    0.01778   -0.00125
AFIX 137
H7A   2    0.250232    0.411999    0.712002    11.00000   -1.50000
H7B   2    0.311443    0.474504    0.722795    11.00000   -1.50000
H7C   2    0.305198    0.414376    0.773602    11.00000   -1.50000
AFIX   0
C8    1    0.283314    0.057367    0.691526    11.00000    0.03953    0.02818 =
         0.03728   -0.00383    0.00886   -0.01728
AFIX 137
H8A   2    0.279066    0.026488    0.655823    11.00000   -1.50000
H8B   2    0.242101    0.067549    0.691836    11.00000   -1.50000
H8C   2    0.307778    0.015181    0.723232    11.00000   -1.50000
AFIX   0
C9    1    0.455708    0.251276    0.674356    11.00000    0.03955    0.01868 =
         0.03847   -0.00109    0.02775   -0.00007
AFIX 137
H9A   2    0.444326    0.282613    0.637374    11.00000   -1.50000
H9B   2    0.469577    0.184512    0.672554    11.00000   -1.50000
H9C   2    0.489328    0.288016    0.702987    11.00000   -1.50000
AFIX   0
C10   1    0.526031    0.550957    0.615354    11.00000    0.02669    0.02039 =
         0.02417    0.00011    0.02189    0.00473
C11   1    0.509054    0.444135    0.608895    11.00000    0.07232    0.01720 =
         0.10622    0.00331    0.07907    0.00786
AFIX 137
H11A  2    0.467298    0.436134    0.579407    11.00000   -1.50000
H11B  2    0.509962    0.418854    0.644854    11.00000   -1.50000
H11C  2    0.538896    0.408175    0.598237    11.00000   -1.50000
AFIX   0
C12   1    0.530780    0.589933    0.561870    11.00000    0.02249    0.03656 =
         0.02557    0.00173    0.02016    0.00108
AFIX 137
H12A  2    0.565728    0.558709    0.556665    11.00000   -1.50000
H12B  2    0.537387    0.660517    0.565254    11.00000   -1.50000
H12C  2    0.492288    0.575698    0.529213    11.00000   -1.50000
AFIX   0
C13   1    0.589736    0.563373    0.663398    11.00000    0.03576    0.07484 =
         0.02633   -0.00003    0.01332    0.03556
AFIX 137
H13A  2    0.587955    0.541660    0.699031    11.00000   -1.50000
H13B  2    0.601818    0.632138    0.666555    11.00000   -1.50000
H13C  2    0.620320    0.524291    0.655442    11.00000   -1.50000
AFIX   0
PART 1
C013  1    0.335782    0.742396    0.677163    21.00000    0.01417    0.03046 =
         0.02378   -0.00645    0.01203    0.00608
AFIX 137
H01A  2    0.344900    0.682124    0.699367    21.00000   -1.50000
H01B  2    0.294236    0.765426    0.671609    21.00000   -1.50000
H01C  2    0.366506    0.792117    0.697395    21.00000   -1.50000
AFIX   0
PART 2
C14   1    0.337028    0.717247    0.622009   -21.00000    0.01788    0.02017 =
         0.02200    0.00157    0.00964    0.01029
C15   1    0.341366    0.826687    0.613156   -21.00000    0.01807    0.02293 =
         0.04656   -0.00276    0.00324    0.00518
AFIX 137
H15A  2    0.375351    0.854427    0.645916   -21.00000   -1.50000
H15B  2    0.302243    0.858006    0.608933   -21.00000   -1.50000
H15C  2    0.349283    0.837755    0.578944   -21.00000   -1.50000
AFIX   0
C16   1    0.323307    0.695351    0.673909   -21.00000    0.02247    0.04552 =
         0.02596    0.00312    0.01071    0.01687
AFIX 137
H16A  2    0.315138    0.625582    0.675140   -21.00000   -1.50000
H16B  2    0.286841    0.732537    0.671905   -21.00000   -1.50000
H16C  2    0.359103    0.713829    0.708117   -21.00000   -1.50000
AFIX   0
PART 1
C016  1    0.329835    0.817814    0.586804    21.00000    0.03450    0.02929 =
         0.03518    0.01228    0.02158    0.01723
AFIX 137
H01D  2    0.361321    0.865023    0.609104    21.00000   -1.50000
H01E  2    0.288425    0.844248    0.578844    21.00000   -1.50000
H01F  2    0.334248    0.804992    0.551084    21.00000   -1.50000
AFIX   0
C017  1    0.288778    0.648944    0.588015    21.00000    0.01716    0.03214 =
         0.02935   -0.00380    0.00901    0.00347
AFIX 137
H01G  2    0.285149    0.644887    0.548781    21.00000   -1.50000
H01H  2    0.248926    0.669162    0.588500    21.00000   -1.50000
H01I  2    0.300290    0.585029    0.606100    21.00000   -1.50000
AFIX   0
PART 2
C17   1    0.284205    0.674891    0.570573   -21.00000    0.01660    0.03193 =
         0.01129    0.00314    0.00646   -0.00011
AFIX 137
H17A  2    0.288414    0.696543    0.535945   -21.00000   -1.50000
H17B  2    0.244389    0.697317    0.570211   -21.00000   -1.50000
H17C  2    0.285896    0.603619    0.572540   -21.00000   -1.50000
AFIX   0
PART 0
C18   1    0.425155    0.641845    0.598222    11.00000    0.02303    0.01283 =
         0.01599    0.00420    0.01434    0.00319
C19   1    0.391807    0.628411    0.536118    11.00000    0.01964    0.01628 =
         0.01566    0.00149    0.01269    0.00228
C20   1    0.389828    0.701572    0.498271    11.00000    0.02046    0.01722 =
         0.01887    0.00125    0.00999   -0.00133
AFIX  43
H20   2    0.409721    0.762109    0.511890    11.00000   -1.20000
AFIX   0
C21   1    0.358654    0.686339    0.440225    11.00000    0.02102    0.02384 =
         0.01724    0.00192    0.01013   -0.00055
AFIX  43
H21   2    0.357499    0.736146    0.414186    11.00000   -1.20000
AFIX   0
C22   1    0.329148    0.597362    0.420640    11.00000    0.01618    0.02891 =
         0.01994   -0.00736    0.00914   -0.00022
AFIX  43
H22   2    0.307607    0.586823    0.381151    11.00000   -1.20000
AFIX   0
C23   1    0.331138    0.524490    0.458478    11.00000    0.02487    0.02156 =
         0.03187   -0.01045    0.01834   -0.00632
AFIX  43
H23   2    0.311127    0.464006    0.444935    11.00000   -1.20000
AFIX   0
C24   1    0.362479    0.539784    0.516432    11.00000    0.02952    0.01593 =
         0.02633    0.00030    0.02047   -0.00129
AFIX  43
H24   2    0.363822    0.489823    0.542446    11.00000   -1.20000
AFIX   0
C25   1    0.500000    0.801239    0.750000    10.50000    0.01047    0.00677 =
         0.02138    0.00000    0.00594    0.00000
C26   1    0.474895    0.854218    0.783731    11.00000    0.01474    0.01513 =
         0.02292   -0.00341    0.00480    0.00290
C27   1    0.449458    0.810234    0.824146    11.00000    0.02258    0.01679 =
         0.03622   -0.00529    0.02065    0.00274
AFIX  13
H27   2    0.452327    0.737719    0.822534    11.00000   -1.20000
AFIX   0
C28   1    0.381702    0.837903    0.810596    11.00000    0.02565    0.03929 =
         0.06255   -0.02593    0.02622   -0.00275
AFIX 137
H28A  2    0.368050    0.807091    0.838098    11.00000   -1.50000
H28B  2    0.355516    0.815485    0.772408    11.00000   -1.50000
H28C  2    0.378273    0.908803    0.812630    11.00000   -1.50000
AFIX   0
C29   1    0.488183    0.843585    0.884597    11.00000    0.04201    0.02351 =
         0.03297   -0.00209    0.02132    0.00758
AFIX 137
H29A  2    0.482607    0.913754    0.887742    11.00000   -1.50000
H29B  2    0.532076    0.829683    0.893797    11.00000   -1.50000
H29C  2    0.474690    0.808700    0.911006    11.00000   -1.50000
AFIX   0
C30   1    0.475255    0.955963    0.781864    11.00000    0.03339    0.01779 =
         0.03263   -0.00506    0.01240    0.00871
AFIX  43
H30   2    0.457545    0.991026    0.803666    11.00000   -1.20000
AFIX   0
C31   1    0.500000    1.007641    0.750000    10.50000    0.04281    0.01151 =
         0.03847    0.00000    0.01313    0.00000
AFIX  43
H31   2    0.500000    1.076823    0.749999    10.50000   -1.20000
AFIX   0

C38   1    0.351446    0.952523    0.396362    11.00000    0.04743    0.02110 =
         0.08380    0.01623    0.04547    0.00772
AFIX  43
D38   4    0.316087    0.987757    0.395137    11.00000   -1.20000
AFIX   0
C39   1    0.404004    0.951265    0.445486    11.00000    0.06723    0.02096 =
         0.06322   -0.00624    0.05147   -0.01381
AFIX  43
D39   4    0.404834    0.985738    0.477809    11.00000   -1.20000
AFIX   0
C40   1    0.455436    0.900143    0.447931    11.00000    0.04366    0.03164 =
         0.03388   -0.00378    0.02103   -0.01942
AFIX  43
D40   4    0.491780    0.898716    0.481896    11.00000   -1.20000
AFIX   0
C41   1    0.453667    0.850871    0.400436    11.00000    0.02345    0.03197 =
         0.03184    0.00308    0.01601   -0.00447
AFIX  43
D41   4    0.489011    0.815443    0.401791    11.00000   -1.20000
AFIX   0
C42   1    0.400647    0.852815    0.350832    11.00000    0.03129    0.03091 =
         0.03048    0.00965    0.01872   -0.00440
AFIX  43
D42   4    0.399763    0.819235    0.318221    11.00000   -1.20000
AFIX   0
C43   1    0.349207    0.903682    0.349018    11.00000    0.03274    0.03005 =
         0.04696    0.01911    0.01953    0.00169
AFIX  43
D43   4    0.312560    0.904910    0.315315    11.00000   -1.20000
AFIX   0

C32   1    0.238239    0.370596    0.531990    11.00000    0.03295    0.06107 =
         0.07200    0.00583    0.01771   -0.01679
AFIX  43
D32   4    0.277580    0.400822    0.542055    11.00000   -1.20000
AFIX   0
C33   1    0.191270    0.394603    0.481890    11.00000    0.05273    0.05729 =
         0.05299    0.01883    0.03283    0.00138
AFIX  43
D33   4    0.197936    0.440659    0.457293    11.00000   -1.20000
AFIX   0
C34   1    0.135112    0.352078    0.467648    11.00000    0.03304    0.06997 =
         0.02986    0.00073    0.00749    0.00593
AFIX  43
D34   4    0.102049    0.368566    0.432961    11.00000   -1.20000
AFIX   0
C35   1    0.125807    0.285583    0.502944    11.00000    0.02444    0.05091 =
         0.06311   -0.00637    0.01725   -0.01214
AFIX  43
D35   4    0.086379    0.255414    0.492357    11.00000   -1.20000
AFIX   0
C36   1    0.172794    0.261778    0.553601    11.00000    0.05484    0.02905 =
         0.04668    0.00426    0.03117    0.00477
AFIX  43
D36   4    0.165777    0.216518    0.578391    11.00000   -1.20000
AFIX   0
C37   1    0.230107    0.304165    0.568050    11.00000    0.04733    0.04873 =
         0.03092   -0.00012    0.00127    0.00319
AFIX  43
D37   4    0.263481    0.287564    0.602504    11.00000   -1.20000
AFIX   0
HKLF 4


REM  xfjdaucu25-04-14_a.res in C2/c
REM wR2 = 0.0989, GooF = S = 1.046, Restrained GooF = 1.042 for all data
REM R1 = 0.0365 for 8262 Fo > 4sig(Fo) and 0.0495 for all 10128 data
REM 472 parameters refined using 106 restraints

END

WGHT      0.0496     40.5968

REM Highest difference peak  1.381,  deepest hole -1.319,  1-sigma level  0.142
Q1    1   0.4586  0.4486  0.7209  11.00000  0.05    1.38
Q2    1   0.4072  0.3048  0.7089  11.00000  0.05    1.05
Q3    1   0.5677  0.5155  0.6646  11.00000  0.05    0.87
Q4    1   0.4093  0.6641  0.6151  11.00000  0.05    0.72
Q5    1   0.3428  0.5374  0.4860  11.00000  0.05    0.70
;
_shelx_res_checksum              6503
_olex2_submission_special_instructions 'No special instructions were received'
####################################################################### 
# 
# This file contains crystal structure data downloaded from the 
# Cambridge Structural Database (CSD) hosted by the Cambridge 
# Crystallographic Data Centre (CCDC).
# 
# Full information about CCDC data access policies and citation 
# guidelines are available at http://www.ccdc.cam.ac.uk/access/V1 
# 
# Audit and citation data items may have been added by the CCDC. 
# Please retain this information to preserve the provenance of 
# this file and to allow appropriate attribution of the data. 
# 
#######################################################################

data_xfau25-04-03
_database_code_depnum_ccdc_archive 'CCDC 2448316'
loop_
_audit_author_name
_audit_author_address
'Xiaofei Sun'
;Karlsruhe Institute of Technology (KIT)
Germany
;
_audit_update_record             
;
2025-05-02 deposited with the CCDC.	2025-07-30 downloaded from the CCDC.
;
_audit_creation_date             2025-04-23
_audit_creation_method           
;
Olex2 1.5
(compiled 2025.04.05 svn.rf049d14d for OlexSys, GUI svn.r7221)
;
__shelx_SHELXL_version_number    2019/2

_audit_contact_author            
;
      Prof. Dr. Peter W. Roesky
      Karlsruher Institut fuer Technologie (KIT), CS
      Institut fuer Anorganische Chemie (AOC)
      Lehrstuhl fuer Anorganische Funktionsmaterialien
      Engesserstr. 15, Geb. 30.45
      76131 Karlsruhe 
      Bundesrepublik Deutschland
;
_audit_contact_letter            
;
;
#===================================================_chemical_name_common              ?
_chemical_name_systematic        ?
_chemical_formula_moiety         'C16 H23 Au N2'
_chemical_formula_sum            'C16 H23 Au N2'
_chemical_formula_weight         440.33
_chemical_melting_point          ?
loop_
_atom_type_symbol
_atom_type_description
_atom_type_scat_dispersion_real
_atom_type_scat_dispersion_imag
_atom_type_scat_source
C C 0.0033 0.0016 'International Tables Vol C Tables 4.2.6.8 and 6.1.1.4'
H H 0.0000 0.0000 'International Tables Vol C Tables 4.2.6.8 and 6.1.1.4'
Au Au -2.0133 8.8022 'International Tables Vol C Tables 4.2.6.8 and 6.1.1.4'
N N 0.0061 0.0033 'International Tables Vol C Tables 4.2.6.8 and 6.1.1.4'

_shelx_space_group_comment       
;
The symmetry employed for this shelxl refinement is uniquely defined
by the following loop, which should always be used as a source of
symmetry information in preference to the above space-group names.
They are only intended as comments.
;
_space_group_crystal_system      triclinic
_space_group_IT_number           2
_space_group_name_H-M_alt        'P -1'
_space_group_name_Hall           '-P 1'
loop_
_space_group_symop_operation_xyz
'x, y, z'
'-x, -y, -z'

_cell_length_a                   7.3250(3)
_cell_length_b                   8.2648(4)
_cell_length_c                   13.2970(6)
_cell_angle_alpha                92.910(4)
_cell_angle_beta                 103.140(4)
_cell_angle_gamma                92.282(4)
_cell_volume                     781.82(6)
_cell_formula_units_Z            2
_cell_measurement_reflns_used    10423
_cell_measurement_temperature    100
_cell_measurement_theta_max      29.40
_cell_measurement_theta_min      2.85
_shelx_estimated_absorpt_T_max   ?
_shelx_estimated_absorpt_T_min   ?
_exptl_absorpt_coefficient_mu    9.398
_exptl_absorpt_correction_T_max  1.0000
_exptl_absorpt_correction_T_min  0.4872
_exptl_absorpt_correction_type   multi-scan
_exptl_absorpt_process_details   
;
STOE LANA, absorption correction by scaling of reflection intensities.
J. Koziskova, F. Hahn, J. Richter, J. Kozisek, "Comparison of different
absorption corrections on the model structure of tetrakis(\m~2~-acetato)-
diaqua-di-copper(II)", Acta Chimica Slovaca, vol. 9, no. 2, 2016, pp. 136 - 140.
;
_exptl_absorpt_special_details   ?
_exptl_crystal_colour            colourless
_exptl_crystal_colour_primary    colourless
_exptl_crystal_density_diffrn    1.870
_exptl_crystal_density_meas      ?
_exptl_crystal_density_method    'not measured'
_exptl_crystal_description       block
_exptl_crystal_F_000             424
_exptl_crystal_size_max          0.217
_exptl_crystal_size_mid          0.178
_exptl_crystal_size_min          0.096
_exptl_transmission_factor_max   ?
_exptl_transmission_factor_min   ?
_diffrn_reflns_av_R_equivalents  ?
_diffrn_reflns_av_unetI/netI     0.0189
_diffrn_reflns_Laue_measured_fraction_full 0.998
_diffrn_reflns_Laue_measured_fraction_max 0.891
_diffrn_reflns_limit_h_max       9
_diffrn_reflns_limit_h_min       -10
_diffrn_reflns_limit_k_max       11
_diffrn_reflns_limit_k_min       -11
_diffrn_reflns_limit_l_max       18
_diffrn_reflns_limit_l_min       -18
_diffrn_reflns_number            15014
_diffrn_reflns_point_group_measured_fraction_full 0.998
_diffrn_reflns_point_group_measured_fraction_max 0.891
_diffrn_reflns_theta_full        25.242
_diffrn_reflns_theta_max         29.403
_diffrn_reflns_theta_min         2.848
_diffrn_ambient_temperature      100
_diffrn_detector                 Pilatus200K
_diffrn_detector_area_resol_mean 5.81
_diffrn_detector_type            'DECTRIS PILATUS 200K'
_diffrn_measured_fraction_theta_full 0.998
_diffrn_measured_fraction_theta_max 0.891
_diffrn_measurement_details      
;
 897 frames, detector distance = 80 mm
;
_diffrn_measurement_device       'Eulerian 4-circle diffractometer'
_diffrn_measurement_device_type  'STOE STADIVARI'
_diffrn_measurement_method       'rotation method, \w scans'
_diffrn_radiation_collimation    '0.5 mm diameter, monocapillary'
_diffrn_radiation_monochromator  'plane graphite'
_diffrn_radiation_polarisn_norm  0
_diffrn_radiation_probe          x-ray
_diffrn_radiation_type           'Mo K\a'
_diffrn_radiation_wavelength     0.71073
_diffrn_source                   'Mo Genix 3D HF'
_diffrn_source_current           0.830
_diffrn_source_power             0.050
_diffrn_source_voltage           60
_reflns_Friedel_coverage         0.000
_reflns_Friedel_fraction_full    .
_reflns_Friedel_fraction_max     .
_reflns_number_gt                13862
_reflns_number_total             15014
_reflns_special_details          
;
 _reflns_Friedel_fraction is defined as the number of unique
 Friedel pairs measured divided by the number that would be
 possible theoretically, ignoring centric projections and
 systematic absences. Completness statistics refer to single and
 composite reflections containing twin component 1 only.
;
_reflns_threshold_expression     'I > 2\s(I)'
_computing_cell_refinement       
;
X-Area Recipe 1.33.0.0 (STOE, 2015)
;
_computing_data_collection       
;
X-Area Pilatus3_SV 1.31.150.0 (STOE, 2018)
;
_computing_data_reduction        
;
X-Area Integrate 1.73.1.0 (STOE, 2018)
X-Area LANA 1.73.2.0 (STOE, 2018)
;
_computing_molecular_graphics    'Olex2 1.5 (Dolomanov et al., 2009)'
_computing_publication_material  'Olex2 1.5 (Dolomanov et al., 2009)'
_computing_structure_refinement  'SHELXL 2019/2 (Sheldrick, 2015)'
_computing_structure_solution    'SHELXT  (Sheldrick, 2015)'
_refine_diff_density_max         1.792
_refine_diff_density_min         -1.976
_refine_diff_density_rms         0.160
_refine_ls_extinction_coef       .
_refine_ls_extinction_method     none
_refine_ls_goodness_of_fit_ref   1.142
_refine_ls_hydrogen_treatment    constr
_refine_ls_matrix_type           full
_refine_ls_number_parameters     180
_refine_ls_number_reflns         15014
_refine_ls_number_restraints     0
_refine_ls_R_factor_all          0.0309
_refine_ls_R_factor_gt           0.0285
_refine_ls_restrained_S_all      1.142
_refine_ls_shift/su_max          0.001
_refine_ls_shift/su_mean         0.000
_refine_ls_structure_factor_coef Fsqd
_refine_ls_weighting_details     
'w=1/[\s^2^(Fo^2^)+(0.0498P)^2^+0.4488P] where P=(Fo^2^+2Fc^2^)/3'
_refine_ls_weighting_scheme      calc
_refine_ls_wR_factor_gt          0.0772
_refine_ls_wR_factor_ref         0.0780
_refine_special_details          
;
 Refined as a 2-component twin.
;
_olex2_refinement_description    
;
1. Twinned data refinement
 Scales: 0.7929(5)
 0.2071(5)
2. Fixed Uiso
 At 1.2 times of:
  All C(H) groups
 At 1.5 times of:
  All C(H,H,H) groups
3.a Aromatic/amide H refined with riding coordinates:
 C10(H10), C12(H12)
3.b Idealised Me refined as rotating group:
 C4(H4A,H4B,H4C), C5(H5A,H5B,H5C), C6(H6A,H6B,H6C), C7(H7A,H7B,H7C), C14(H14A,
 H14B,H14C), C15(H15A,H15B,H15C), C16(H16A,H16B,H16C)
;
_atom_sites_solution_hydrogens   geom
_atom_sites_solution_primary     dual
_atom_sites_solution_secondary   ?
loop_
_atom_site_label
_atom_site_type_symbol
_atom_site_fract_x
_atom_site_fract_y
_atom_site_fract_z
_atom_site_U_iso_or_equiv
_atom_site_adp_type
_atom_site_occupancy
_atom_site_site_symmetry_order
_atom_site_calc_flag
_atom_site_refinement_flags_posn
_atom_site_refinement_flags_adp
_atom_site_refinement_flags_occupancy
_atom_site_disorder_assembly
_atom_site_disorder_group
Au Au 0.67454(2) 0.70644(2) 0.41525(2) 0.01506(7) Uani 1 1 d . . . . .
N1 N 0.8985(6) 0.7209(5) 0.6406(4) 0.0165(8) Uani 1 1 d . . . . .
N2 N 0.8390(6) 0.9599(5) 0.5915(3) 0.0157(8) Uani 1 1 d . . . . .
C1 C 0.8138(7) 0.8013(6) 0.5582(4) 0.0166(10) Uani 1 1 d . . . . .
C2 C 0.9769(7) 0.8269(7) 0.7259(4) 0.0168(10) Uani 1 1 d . . . . .
C3 C 0.9374(7) 0.9788(6) 0.6941(4) 0.0173(10) Uani 1 1 d . . . . .
C4 C 0.9034(8) 0.5448(6) 0.6430(5) 0.0230(11) Uani 1 1 d . . . . .
H4A H 1.034036 0.514318 0.663184 0.034 Uiso 1 1 calc R U . . .
H4B H 0.845059 0.494786 0.574169 0.034 Uiso 1 1 calc R U . . .
H4C H 0.834431 0.507089 0.693182 0.034 Uiso 1 1 calc R U . . .
C5 C 1.0785(7) 0.7719(7) 0.8266(4) 0.0229(11) Uani 1 1 d . . . . .
H5A H 0.994928 0.699157 0.853793 0.034 Uiso 1 1 calc R U . . .
H5B H 1.119640 0.866111 0.875474 0.034 Uiso 1 1 calc R U . . .
H5C H 1.188164 0.714015 0.817183 0.034 Uiso 1 1 calc R U . . .
C6 C 0.9841(7) 1.1422(6) 0.7496(4) 0.0221(11) Uani 1 1 d . . . . .
H6A H 1.036538 1.129417 0.823224 0.033 Uiso 1 1 calc R U . . .
H6B H 0.869965 1.202907 0.741530 0.033 Uiso 1 1 calc R U . . .
H6C H 1.076412 1.201413 0.720349 0.033 Uiso 1 1 calc R U . . .
C7 C 0.7686(8) 1.0933(6) 0.5289(4) 0.0203(11) Uani 1 1 d . . . . .
H7A H 0.716927 1.051866 0.457298 0.030 Uiso 1 1 calc R U . . .
H7B H 0.871421 1.173817 0.530972 0.030 Uiso 1 1 calc R U . . .
H7C H 0.669866 1.144037 0.556398 0.030 Uiso 1 1 calc R U . . .
C8 C 0.5315(7) 0.6075(6) 0.2737(4) 0.0165(10) Uani 1 1 d . . . . .
C9 C 0.5010(7) 0.4374(6) 0.2556(4) 0.0175(10) Uani 1 1 d . . . . .
C10 C 0.4012(7) 0.3688(6) 0.1602(4) 0.0189(10) Uani 1 1 d . . . . .
H10 H 0.383767 0.254091 0.150337 0.023 Uiso 1 1 calc R U . . .
C11 C 0.3258(7) 0.4643(7) 0.0782(4) 0.0188(10) Uani 1 1 d . . . . .
C12 C 0.3532(7) 0.6318(6) 0.0948(4) 0.0163(10) Uani 1 1 d . . . . .
H12 H 0.301930 0.699248 0.040776 0.020 Uiso 1 1 calc R U . . .
C13 C 0.4553(7) 0.7028(6) 0.1899(4) 0.0195(10) Uani 1 1 d . . . . .
C14 C 0.5738(8) 0.3263(6) 0.3410(4) 0.0205(11) Uani 1 1 d . . . . .
H14A H 0.711295 0.330081 0.355927 0.031 Uiso 1 1 calc R U . . .
H14B H 0.524479 0.215051 0.318987 0.031 Uiso 1 1 calc R U . . .
H14C H 0.532902 0.361881 0.403418 0.031 Uiso 1 1 calc R U . . .
C15 C 0.2194(8) 0.3862(7) -0.0241(4) 0.0251(12) Uani 1 1 d . . . . .
H15A H 0.084399 0.395384 -0.030267 0.038 Uiso 1 1 calc R U . . .
H15B H 0.247269 0.271348 -0.028349 0.038 Uiso 1 1 calc R U . . .
H15C H 0.257250 0.440851 -0.080441 0.038 Uiso 1 1 calc R U . . .
C16 C 0.4841(8) 0.8867(7) 0.2008(5) 0.0244(12) Uani 1 1 d . . . . .
H16A H 0.616606 0.917381 0.205757 0.037 Uiso 1 1 calc R U . . .
H16B H 0.447579 0.927933 0.263391 0.037 Uiso 1 1 calc R U . . .
H16C H 0.406638 0.933280 0.140180 0.037 Uiso 1 1 calc R U . . .

loop_
_atom_site_aniso_label
_atom_site_aniso_U_11
_atom_site_aniso_U_22
_atom_site_aniso_U_33
_atom_site_aniso_U_23
_atom_site_aniso_U_13
_atom_site_aniso_U_12
Au 0.01540(10) 0.01420(11) 0.01548(11) -0.00272(7) 0.00422(7) 0.00026(7)
N1 0.0165(19) 0.012(2) 0.022(2) 0.0007(17) 0.0055(16) 0.0012(16)
N2 0.0169(19) 0.014(2) 0.016(2) 0.0005(17) 0.0037(16) 0.0014(16)
C1 0.017(2) 0.016(3) 0.017(2) -0.0014(19) 0.0052(18) 0.001(2)
C2 0.017(2) 0.020(3) 0.013(2) -0.0056(19) 0.0041(18) 0.001(2)
C3 0.016(2) 0.019(3) 0.017(2) -0.002(2) 0.0044(18) -0.0014(19)
C4 0.025(3) 0.011(3) 0.033(3) 0.000(2) 0.007(2) 0.003(2)
C5 0.019(2) 0.031(3) 0.017(3) 0.005(2) -0.002(2) 0.002(2)
C6 0.024(3) 0.019(3) 0.023(3) -0.006(2) 0.006(2) -0.003(2)
C7 0.023(2) 0.016(3) 0.023(3) 0.004(2) 0.005(2) 0.004(2)
C8 0.016(2) 0.016(2) 0.019(2) -0.003(2) 0.0068(19) 0.0016(19)
C9 0.017(2) 0.019(3) 0.018(2) 0.000(2) 0.0055(19) 0.000(2)
C10 0.020(2) 0.015(3) 0.022(3) -0.002(2) 0.006(2) 0.0015(19)
C11 0.015(2) 0.024(3) 0.016(2) -0.005(2) 0.0019(18) 0.004(2)
C12 0.017(2) 0.019(3) 0.012(2) 0.0013(19) 0.0014(18) 0.0031(19)
C13 0.018(2) 0.014(2) 0.027(3) -0.002(2) 0.008(2) 0.002(2)
C14 0.026(3) 0.015(3) 0.019(3) 0.000(2) 0.003(2) -0.001(2)
C15 0.025(3) 0.025(3) 0.021(3) -0.007(2) 0.000(2) 0.000(2)
C16 0.028(3) 0.017(3) 0.025(3) -0.001(2) 0.001(2) 0.002(2)

_geom_special_details            
;
 All esds (except the esd in the dihedral angle between two l.s. planes)
 are estimated using the full covariance matrix.  The cell esds are taken
 into account individually in the estimation of esds in distances, angles
 and torsion angles; correlations between esds in cell parameters are only
 used when they are defined by crystal symmetry.  An approximate (isotropic)
 treatment of cell esds is used for estimating esds involving l.s. planes.
;
loop_
_geom_bond_atom_site_label_1
_geom_bond_atom_site_label_2
_geom_bond_distance
_geom_bond_site_symmetry_2
_geom_bond_publ_flag
Au C1 2.042(5) . ?
Au C8 2.046(5) . ?
N1 C1 1.351(7) . ?
N1 C2 1.396(6) . ?
N1 C4 1.459(7) . ?
N2 C1 1.353(6) . ?
N2 C3 1.389(6) . ?
N2 C7 1.455(7) . ?
C2 C3 1.366(7) . ?
C2 C5 1.479(7) . ?
C3 C6 1.494(7) . ?
C4 H4A 0.9800 . ?
C4 H4B 0.9800 . ?
C4 H4C 0.9800 . ?
C5 H5A 0.9800 . ?
C5 H5B 0.9800 . ?
C5 H5C 0.9800 . ?
C6 H6A 0.9800 . ?
C6 H6B 0.9800 . ?
C6 H6C 0.9800 . ?
C7 H7A 0.9800 . ?
C7 H7B 0.9800 . ?
C7 H7C 0.9800 . ?
C8 C9 1.414(7) . ?
C8 C13 1.420(8) . ?
C9 C10 1.393(7) . ?
C9 C14 1.512(7) . ?
C10 H10 0.9500 . ?
C10 C11 1.402(8) . ?
C11 C12 1.390(7) . ?
C11 C15 1.505(7) . ?
C12 H12 0.9500 . ?
C12 C13 1.401(7) . ?
C13 C16 1.521(7) . ?
C14 H14A 0.9800 . ?
C14 H14B 0.9800 . ?
C14 H14C 0.9800 . ?
C15 H15A 0.9800 . ?
C15 H15B 0.9800 . ?
C15 H15C 0.9800 . ?
C16 H16A 0.9800 . ?
C16 H16B 0.9800 . ?
C16 H16C 0.9800 . ?

loop_
_geom_angle_atom_site_label_1
_geom_angle_atom_site_label_2
_geom_angle_atom_site_label_3
_geom_angle
_geom_angle_site_symmetry_1
_geom_angle_site_symmetry_3
_geom_angle_publ_flag
C1 Au C8 178.61(18) . . ?
C1 N1 C2 111.7(4) . . ?
C1 N1 C4 125.0(5) . . ?
C2 N1 C4 123.3(5) . . ?
C1 N2 C3 111.2(4) . . ?
C1 N2 C7 124.5(5) . . ?
C3 N2 C7 124.2(4) . . ?
N1 C1 Au 128.0(4) . . ?
N1 C1 N2 104.7(5) . . ?
N2 C1 Au 127.2(4) . . ?
N1 C2 C5 123.3(5) . . ?
C3 C2 N1 105.6(4) . . ?
C3 C2 C5 131.2(5) . . ?
N2 C3 C6 121.9(5) . . ?
C2 C3 N2 106.8(4) . . ?
C2 C3 C6 131.3(5) . . ?
N1 C4 H4A 109.5 . . ?
N1 C4 H4B 109.5 . . ?
N1 C4 H4C 109.5 . . ?
H4A C4 H4B 109.5 . . ?
H4A C4 H4C 109.5 . . ?
H4B C4 H4C 109.5 . . ?
C2 C5 H5A 109.5 . . ?
C2 C5 H5B 109.5 . . ?
C2 C5 H5C 109.5 . . ?
H5A C5 H5B 109.5 . . ?
H5A C5 H5C 109.5 . . ?
H5B C5 H5C 109.5 . . ?
C3 C6 H6A 109.5 . . ?
C3 C6 H6B 109.5 . . ?
C3 C6 H6C 109.5 . . ?
H6A C6 H6B 109.5 . . ?
H6A C6 H6C 109.5 . . ?
H6B C6 H6C 109.5 . . ?
N2 C7 H7A 109.5 . . ?
N2 C7 H7B 109.5 . . ?
N2 C7 H7C 109.5 . . ?
H7A C7 H7B 109.5 . . ?
H7A C7 H7C 109.5 . . ?
H7B C7 H7C 109.5 . . ?
C9 C8 Au 120.6(4) . . ?
C9 C8 C13 116.5(5) . . ?
C13 C8 Au 122.9(4) . . ?
C8 C9 C14 120.2(5) . . ?
C10 C9 C8 121.1(5) . . ?
C10 C9 C14 118.6(5) . . ?
C9 C10 H10 119.1 . . ?
C9 C10 C11 121.8(5) . . ?
C11 C10 H10 119.1 . . ?
C10 C11 C15 120.5(5) . . ?
C12 C11 C10 117.9(5) . . ?
C12 C11 C15 121.7(5) . . ?
C11 C12 H12 119.5 . . ?
C11 C12 C13 121.1(5) . . ?
C13 C12 H12 119.5 . . ?
C8 C13 C16 120.6(5) . . ?
C12 C13 C8 121.6(5) . . ?
C12 C13 C16 117.8(5) . . ?
C9 C14 H14A 109.5 . . ?
C9 C14 H14B 109.5 . . ?
C9 C14 H14C 109.5 . . ?
H14A C14 H14B 109.5 . . ?
H14A C14 H14C 109.5 . . ?
H14B C14 H14C 109.5 . . ?
C11 C15 H15A 109.5 . . ?
C11 C15 H15B 109.5 . . ?
C11 C15 H15C 109.5 . . ?
H15A C15 H15B 109.5 . . ?
H15A C15 H15C 109.5 . . ?
H15B C15 H15C 109.5 . . ?
C13 C16 H16A 109.5 . . ?
C13 C16 H16B 109.5 . . ?
C13 C16 H16C 109.5 . . ?
H16A C16 H16B 109.5 . . ?
H16A C16 H16C 109.5 . . ?
H16B C16 H16C 109.5 . . ?

loop_
_geom_torsion_atom_site_label_1
_geom_torsion_atom_site_label_2
_geom_torsion_atom_site_label_3
_geom_torsion_atom_site_label_4
_geom_torsion
_geom_torsion_site_symmetry_1
_geom_torsion_site_symmetry_2
_geom_torsion_site_symmetry_3
_geom_torsion_site_symmetry_4
_geom_torsion_publ_flag
Au C8 C9 C10 178.9(4) . . . . ?
Au C8 C9 C14 0.1(7) . . . . ?
Au C8 C13 C12 -178.1(4) . . . . ?
Au C8 C13 C16 2.5(7) . . . . ?
N1 C2 C3 N2 -0.5(5) . . . . ?
N1 C2 C3 C6 -179.7(5) . . . . ?
C1 N1 C2 C3 0.2(6) . . . . ?
C1 N1 C2 C5 -180.0(5) . . . . ?
C1 N2 C3 C2 0.6(6) . . . . ?
C1 N2 C3 C6 179.9(4) . . . . ?
C2 N1 C1 Au -179.0(4) . . . . ?
C2 N1 C1 N2 0.2(6) . . . . ?
C3 N2 C1 Au 178.7(4) . . . . ?
C3 N2 C1 N1 -0.5(6) . . . . ?
C4 N1 C1 Au -1.2(8) . . . . ?
C4 N1 C1 N2 178.0(4) . . . . ?
C4 N1 C2 C3 -177.7(5) . . . . ?
C4 N1 C2 C5 2.1(8) . . . . ?
C5 C2 C3 N2 179.7(5) . . . . ?
C5 C2 C3 C6 0.5(9) . . . . ?
C7 N2 C1 Au 0.1(7) . . . . ?
C7 N2 C1 N1 -179.1(4) . . . . ?
C7 N2 C3 C2 179.3(4) . . . . ?
C7 N2 C3 C6 -1.4(7) . . . . ?
C8 C9 C10 C11 -0.4(8) . . . . ?
C9 C8 C13 C12 0.8(7) . . . . ?
C9 C8 C13 C16 -178.6(5) . . . . ?
C9 C10 C11 C12 -0.1(8) . . . . ?
C9 C10 C11 C15 179.7(5) . . . . ?
C10 C11 C12 C13 0.9(8) . . . . ?
C11 C12 C13 C8 -1.3(8) . . . . ?
C11 C12 C13 C16 178.1(5) . . . . ?
C13 C8 C9 C10 0.0(7) . . . . ?
C13 C8 C9 C14 -178.8(5) . . . . ?
C14 C9 C10 C11 178.5(5) . . . . ?
C15 C11 C12 C13 -178.9(5) . . . . ?

_shelx_res_file                  
;
TITL xfau25-04-03_a.res in P-1
    xfau25-04-03.res
    created by SHELXL-2019/2 at 22:46:46 on 23-Apr-2025
REM Old TITL XFAU25-04-03 JD
REM SHELXT solution in P-1: R1 0.055, Rweak 0.012, Alpha 0.031
REM <I/s> 0.000 for 0 systematic absences, Orientation as input
REM Formula found by SHELXT: C17 Au N5
CELL 0.71073 7.325 8.2648 13.297 92.91 103.14 92.282
ZERR 2 0.0003 0.0004 0.0006 0.004 0.004 0.004
LATT 1
SFAC C H Au N
UNIT 32 46 2 4

L.S. 10 0 0
PLAN  20
TEMP -173
CONF
BOND
list 4
MORE -1
BOND $H
fmap 2 53
acta
REM <olex2.extras>
REM <HklSrc "%.\\XFAu25-04-03.hklf5">
REM </olex2.extras>

WGHT    0.049800    0.448800
BASF   0.20714
FVAR       0.33191
AU    3    0.674539    0.706443    0.415254    11.00000    0.01540    0.01420 =
         0.01548   -0.00272    0.00422    0.00026
N1    4    0.898548    0.720871    0.640551    11.00000    0.01647    0.01152 =
         0.02215    0.00073    0.00549    0.00115
N2    4    0.839004    0.959872    0.591514    11.00000    0.01694    0.01421 =
         0.01583    0.00053    0.00375    0.00144
C1    1    0.813760    0.801350    0.558189    11.00000    0.01736    0.01591 =
         0.01697   -0.00135    0.00524    0.00077
C2    1    0.976897    0.826928    0.725943    11.00000    0.01662    0.02000 =
         0.01324   -0.00558    0.00407    0.00075
C3    1    0.937402    0.978809    0.694135    11.00000    0.01566    0.01869 =
         0.01728   -0.00229    0.00442   -0.00138
C4    1    0.903418    0.544823    0.642970    11.00000    0.02490    0.01132 =
         0.03312    0.00037    0.00739    0.00318
AFIX 137
H4A   2    1.034036    0.514318    0.663184    11.00000   -1.50000
H4B   2    0.845059    0.494786    0.574169    11.00000   -1.50000
H4C   2    0.834431    0.507089    0.693182    11.00000   -1.50000
AFIX   0
C5    1    1.078474    0.771913    0.826587    11.00000    0.01887    0.03086 =
         0.01656    0.00547   -0.00215    0.00177
AFIX 137
H5A   2    0.994928    0.699157    0.853793    11.00000   -1.50000
H5B   2    1.119640    0.866111    0.875474    11.00000   -1.50000
H5C   2    1.188164    0.714015    0.817183    11.00000   -1.50000
AFIX   0
C6    1    0.984094    1.142183    0.749576    11.00000    0.02367    0.01869 =
         0.02326   -0.00610    0.00615   -0.00283
AFIX 137
H6A   2    1.036538    1.129417    0.823224    11.00000   -1.50000
H6B   2    0.869965    1.202907    0.741530    11.00000   -1.50000
H6C   2    1.076412    1.201413    0.720349    11.00000   -1.50000
AFIX   0
C7    1    0.768552    1.093291    0.528936    11.00000    0.02294    0.01554 =
         0.02264    0.00362    0.00479    0.00401
AFIX 137
H7A   2    0.716927    1.051866    0.457298    11.00000   -1.50000
H7B   2    0.871421    1.173817    0.530972    11.00000   -1.50000
H7C   2    0.669866    1.144037    0.556398    11.00000   -1.50000
AFIX   0
C8    1    0.531504    0.607497    0.273727    11.00000    0.01611    0.01582 =
         0.01861   -0.00271    0.00680    0.00165
C9    1    0.501002    0.437412    0.255640    11.00000    0.01653    0.01897 =
         0.01769   -0.00032    0.00549    0.00040
C10   1    0.401217    0.368807    0.160173    11.00000    0.01976    0.01484 =
         0.02228   -0.00240    0.00616    0.00155
AFIX  43
H10   2    0.383767    0.254091    0.150337    11.00000   -1.20000
AFIX   0
C11   1    0.325807    0.464305    0.078189    11.00000    0.01519    0.02383 =
         0.01614   -0.00455    0.00191    0.00363
C12   1    0.353227    0.631820    0.094806    11.00000    0.01705    0.01913 =
         0.01195    0.00126    0.00143    0.00308
AFIX  43
H12   2    0.301930    0.699248    0.040776    11.00000   -1.20000
AFIX   0
C13   1    0.455287    0.702845    0.189943    11.00000    0.01815    0.01414 =
         0.02729   -0.00192    0.00779    0.00218
C14   1    0.573822    0.326341    0.340998    11.00000    0.02551    0.01512 =
         0.01925    0.00021    0.00257   -0.00082
AFIX 137
H14A  2    0.711295    0.330081    0.355927    11.00000   -1.50000
H14B  2    0.524479    0.215051    0.318987    11.00000   -1.50000
H14C  2    0.532902    0.361881    0.403418    11.00000   -1.50000
AFIX   0
C15   1    0.219404    0.386158   -0.024139    11.00000    0.02460    0.02547 =
         0.02140   -0.00717   -0.00034   -0.00027
AFIX 137
H15A  2    0.084399    0.395384   -0.030267    11.00000   -1.50000
H15B  2    0.247269    0.271348   -0.028349    11.00000   -1.50000
H15C  2    0.257250    0.440851   -0.080441    11.00000   -1.50000
AFIX   0
C16   1    0.484088    0.886704    0.200781    11.00000    0.02806    0.01733 =
         0.02483   -0.00120    0.00060    0.00194
AFIX 137
H16A  2    0.616606    0.917381    0.205757    11.00000   -1.50000
H16B  2    0.447579    0.927933    0.263391    11.00000   -1.50000
H16C  2    0.406638    0.933280    0.140180    11.00000   -1.50000
AFIX   0
HKLF 5


REM  xfau25-04-03_a.res in P-1
REM wR2 = 0.0780, GooF = S = 1.142, Restrained GooF = 1.142 for all data
REM R1 = 0.0285 for 13862 Fo > 4sig(Fo) and 0.0309 for all 15014 data
REM 180 parameters refined using 0 restraints

END

WGHT      0.0498      0.4488

REM Highest difference peak  1.792,  deepest hole -1.976,  1-sigma level  0.160
Q1    1   0.6753  0.6952  0.4597  11.00000  0.05    1.79
Q2    1   0.3400  0.7452  0.0795  11.00000  0.05    1.48
Q3    1   0.6829  0.7078  0.3784  11.00000  0.05    1.44
Q4    1   1.0072  0.6575  0.7545  11.00000  0.05    1.12
Q5    1   0.6807  0.7953  0.4128  11.00000  0.05    0.98
Q6    1   0.6615  0.6154  0.4233  11.00000  0.05    0.83
Q7    1   0.4617  0.7711  0.1217  11.00000  0.05    0.76
Q8    1   0.4277  0.6342  0.1396  11.00000  0.05    0.64
Q9    1   1.1007  0.6221  0.7221  11.00000  0.05    0.63
Q10   1   0.8921  0.6582  0.6981  11.00000  0.05    0.63
Q11   1   0.9002  0.6256  0.4778  11.00000  0.05    0.60
Q12   1   0.4764  0.7001  0.1241  11.00000  0.05    0.57
Q13   1   1.1056  0.6822  0.8191  11.00000  0.05    0.57
Q14   1   1.1334  0.6834  0.8036  11.00000  0.05    0.57
Q15   1   0.4718  0.7881  0.2051  11.00000  0.05    0.55
Q16   1   0.6541  0.7982  0.4999  11.00000  0.05    0.53
Q17   1   0.2246  0.6803  0.0398  11.00000  0.05    0.53
Q18   1   0.2349  0.7253  0.0183  11.00000  0.05    0.52
Q19   1   0.9836  0.5358  0.7421  11.00000  0.05    0.52
Q20   1   0.7247  0.6418  0.5554  11.00000  0.05    0.51
;
_shelx_res_checksum              85596
_olex2_submission_special_instructions 'No special instructions were received'
loop_
_twin_individual_id
_twin_individual_mass_fraction_refined
1 0.7929(5)
2 0.2071(5)

####################################################################### 
# 
# This file contains crystal structure data downloaded from the 
# Cambridge Structural Database (CSD) hosted by the Cambridge 
# Crystallographic Data Centre (CCDC).
# 
# Full information about CCDC data access policies and citation 
# guidelines are available at http://www.ccdc.cam.ac.uk/access/V1 
# 
# Audit and citation data items may have been added by the CCDC. 
# Please retain this information to preserve the provenance of 
# this file and to allow appropriate attribution of the data. 
# 
#######################################################################

data_xf518a
_database_code_depnum_ccdc_archive 'CCDC 2393512'
loop_
_audit_author_name
_audit_author_address
'Xiaofei Sun'
;Karlsruhe Institute of Technology (KIT)
Germany
;
_audit_update_record             
;
2024-10-24 deposited with the CCDC.	2025-07-30 downloaded from the CCDC.
;
_audit_creation_date             2024-01-25
_audit_creation_method           
;
Olex2 1.5
(compiled 2023.08.24 svn.re1ec1418 for OlexSys, GUI svn.r6817)
;
__shelx_SHELXL_version_number    2019/2

_audit_contact_author            
;
      Prof. Dr. Peter W. Roesky
      Karlsruher Institut fuer Technologie (KIT), CS
      Institut fuer Anorganische Chemie (AOC)
      Lehrstuhl fuer Anorganische Funktionsmaterialien
      Engesserstr. 15, Geb. 30.45
      76131 Karlsruhe 
      Bundesrepublik Deutschland
;
_audit_contact_letter            
;
;
#===================================================_chemical_name_common              ?
_chemical_name_systematic        ?
_chemical_formula_moiety         'C51 H74 Au N5 Si2, 1.5(C6 D6)'
_chemical_formula_sum            'C60 H74 Au D9 N5 Si2'
_chemical_formula_weight         1136.51
_chemical_melting_point          ?
loop_
_atom_type_symbol
_atom_type_description
_atom_type_scat_dispersion_real
_atom_type_scat_dispersion_imag
_atom_type_scat_source
C C 0.0033 0.0016 'International Tables Vol C Tables 4.2.6.8 and 6.1.1.4'
H H 0.0000 0.0000 'International Tables Vol C Tables 4.2.6.8 and 6.1.1.4'
Au Au -2.0133 8.8022 'International Tables Vol C Tables 4.2.6.8 and 6.1.1.4'
D D 0.0000 0.0000 'International Tables Vol C Tables 4.2.6.8 and 6.1.1.4'
N N 0.0061 0.0033 'International Tables Vol C Tables 4.2.6.8 and 6.1.1.4'
Si Si 0.0817 0.0704 'International Tables Vol C Tables 4.2.6.8 and 6.1.1.4'

_shelx_space_group_comment       
;
The symmetry employed for this shelxl refinement is uniquely defined
by the following loop, which should always be used as a source of
symmetry information in preference to the above space-group names.
They are only intended as comments.
;
_space_group_crystal_system      triclinic
_space_group_IT_number           2
_space_group_name_H-M_alt        'P -1'
_space_group_name_Hall           '-P 1'
loop_
_space_group_symop_operation_xyz
'x, y, z'
'-x, -y, -z'

_cell_length_a                   12.4819(19)
_cell_length_b                   15.9578(12)
_cell_length_c                   16.7970(14)
_cell_angle_alpha                71.514(6)
_cell_angle_beta                 69.239(10)
_cell_angle_gamma                70.868(10)
_cell_volume                     2878.2(6)
_cell_formula_units_Z            2
_cell_measurement_reflns_used    51197
_cell_measurement_temperature    110
_cell_measurement_theta_max      31.15
_cell_measurement_theta_min      1.39
_shelx_estimated_absorpt_T_max   0.693
_shelx_estimated_absorpt_T_min   0.500
_exptl_absorpt_coefficient_mu    2.638
_exptl_absorpt_correction_T_max  1.0000
_exptl_absorpt_correction_T_min  0.2993
_exptl_absorpt_correction_type   multi-scan
_exptl_absorpt_process_details   
;
STOE X-Red32, absorption correction by Gaussian integration, analogous to
P. Coppens, "The Evaluation of Absorption and Extinction in Single-Crystal
Structure Analysis", published in: F. R. Ahmed (Editor), "Crystallographic
Computing", Munksgaard, Copenhagen (1970), 255 - 270.
Afterwards scaling of reflection intensities was performed within STOE LANA.
J. Koziskova, F. Hahn, J. Richter, J. Kozisek, "Comparison of different
absorption corrections on the model structure of tetrakis(\m~2~-acetato)-
diaqua-di-copper(II)", Acta Chimica Slovaca, vol. 9, no. 2, 2016, pp. 136 - 140.
;
_exptl_absorpt_special_details   ?
_exptl_crystal_colour            yellow
_exptl_crystal_colour_primary    yellow
_exptl_crystal_density_diffrn    1.311
_exptl_crystal_density_meas      ?
_exptl_crystal_density_method    'not measured'
_exptl_crystal_description       block
_exptl_crystal_F_000             1170
loop_
_exptl_crystal_face_index_h
_exptl_crystal_face_index_k
_exptl_crystal_face_index_l
_exptl_crystal_face_perp_dist
-6 -3 -5 0.2530
5 3 5 0.3230
0 -1 -1 0.1730
-1 4 4 0.1630
1 3 -7 0.0870
-1 -2 9 0.1420
-1 -5 -1 0.2190

_exptl_crystal_size_max          0.305
_exptl_crystal_size_mid          0.2
_exptl_crystal_size_min          0.15
_exptl_transmission_factor_max   ?
_exptl_transmission_factor_min   ?
_diffrn_reflns_av_R_equivalents  0.0298
_diffrn_reflns_av_unetI/netI     0.0350
_diffrn_reflns_Laue_measured_fraction_full 0.998
_diffrn_reflns_Laue_measured_fraction_max 0.998
_diffrn_reflns_limit_h_max       15
_diffrn_reflns_limit_h_min       -15
_diffrn_reflns_limit_k_max       19
_diffrn_reflns_limit_k_min       -19
_diffrn_reflns_limit_l_max       20
_diffrn_reflns_limit_l_min       -20
_diffrn_reflns_number            28043
_diffrn_reflns_point_group_measured_fraction_full 0.998
_diffrn_reflns_point_group_measured_fraction_max 0.998
_diffrn_reflns_theta_full        25.242
_diffrn_reflns_theta_max         25.999
_diffrn_reflns_theta_min         1.799
_diffrn_ambient_temperature      110
_diffrn_detector                 Pilatus200K
_diffrn_detector_area_resol_mean 5.81
_diffrn_detector_type            'DECTRIS PILATUS 200K'
_diffrn_measured_fraction_theta_full 0.998
_diffrn_measured_fraction_theta_max 0.998
_diffrn_measurement_details      
;
 537 frames, detector distance = 40 mm
;
_diffrn_measurement_device       'Eulerian 4-circle diffractometer'
_diffrn_measurement_device_type  'STOE STADIVARI'
_diffrn_measurement_method       'rotation method, \w scans'
_diffrn_radiation_collimation    '0.5 mm diameter, monocapillary'
_diffrn_radiation_monochromator  'plane graphite'
_diffrn_radiation_polarisn_norm  0
_diffrn_radiation_probe          x-ray
_diffrn_radiation_type           'Mo K\a'
_diffrn_radiation_wavelength     0.71073
_diffrn_source                   'Mo Genix 3D HF'
_diffrn_source_current           1.000
_diffrn_source_power             0.050
_diffrn_source_voltage           50
_reflns_Friedel_coverage         0.000
_reflns_Friedel_fraction_full    .
_reflns_Friedel_fraction_max     .
_reflns_number_gt                10182
_reflns_number_total             11285
_reflns_special_details          
;
 Reflections were merged by SHELXL according to the crystal
 class for the calculation of statistics and refinement.
 
 _reflns_Friedel_fraction is defined as the number of unique
 Friedel pairs measured divided by the number that would be
 possible theoretically, ignoring centric projections and
 systematic absences.
;
_reflns_threshold_expression     'I > 2\s(I)'
_computing_cell_refinement       'X-Area Recipe 1.37.0.0 (STOE, 2021)'
_computing_data_collection       'X-Area Pilatus3_SV 1.31.186.0 (STOE, 2022)'
_computing_data_reduction        
;
X-Area Integrate 2.5.3.0 (STOE, 2021)
X-Area X-Red 2.3.0.0 (STOE, 2021)
;
_computing_molecular_graphics    'Olex2 1.5 (Dolomanov et al., 2009)'
_computing_publication_material  'Olex2 1.5 (Dolomanov et al., 2009)'
_computing_structure_refinement  'SHELXL 2019/2 (Sheldrick, 2015)'
_computing_structure_solution    'SHELXT  (Sheldrick, 2015)'
_refine_diff_density_max         1.094
_refine_diff_density_min         -0.760
_refine_diff_density_rms         0.092
_refine_ls_extinction_coef       .
_refine_ls_extinction_method     none
_refine_ls_goodness_of_fit_ref   1.038
_refine_ls_hydrogen_treatment    constr
_refine_ls_matrix_type           full
_refine_ls_number_parameters     691
_refine_ls_number_reflns         11285
_refine_ls_number_restraints     229
_refine_ls_R_factor_all          0.0353
_refine_ls_R_factor_gt           0.0294
_refine_ls_restrained_S_all      1.029
_refine_ls_shift/su_max          0.003
_refine_ls_shift/su_mean         0.000
_refine_ls_structure_factor_coef Fsqd
_refine_ls_weighting_details     
'w=1/[\s^2^(Fo^2^)+(0.0464P)^2^+0.8976P] where P=(Fo^2^+2Fc^2^)/3'
_refine_ls_weighting_scheme      calc
_refine_ls_wR_factor_gt          0.0713
_refine_ls_wR_factor_ref         0.0736
_refine_special_details          ?
_olex2_refinement_description    
;
1. Fixed Uiso
 At 1.2 times of:
  All C(H) groups
 At 1.5 times of:
  All C(H,H,H) groups
2. Restrained distances
 C53-C52 \\sim C53A-C52A
 with sigma of 0.02
 C59-C58 \\sim C60-C59
 with sigma of 0.02
 C56-C54 \\sim C56A-C54A
 with sigma of 0.04
 C53-C54 \\sim C53A-C54A
 with sigma of 0.02
 C52-C57 \\sim C52A-C57A
 with sigma of 0.02
 C57-C56 \\sim C57A-C56A
 with sigma of 0.02
 C56-C55 \\sim C56A-C55A
 with sigma of 0.02
 C55-C54 \\sim C55A-C54A
 with sigma of 0.02
 C57-C55 \\sim C57A-C55A
 with sigma of 0.04
 C53-C57 \\sim C53A-C57A
 with sigma of 0.04
 C53-C55 \\sim C53A-C55A
 with sigma of 0.04
 C52-C56 \\sim C52A-C56A
 with sigma of 0.04
 C52-C54 \\sim C52A-C54A
 with sigma of 0.04
3. Uiso/Uaniso restraints and constraints
C52 \\sim C52A \\sim C53A \\sim C54 \\sim C54A \\sim C55 \\sim C55A \\sim C56
\\sim C56A \\sim C57 \\sim C57A: within 2A with sigma of 0.01 and sigma for
terminal atoms of 0.02 within 2A
C58 \\sim C59 \\sim C60 \\sim C61 \\sim C62 \\sim C63: within 2A with sigma of
0.01 and sigma for terminal atoms of 0.02 within 2A
4. Others
 Sof(C53A)=Sof(D53A)=Sof(C52A)=Sof(D52A)=Sof(C57A)=Sof(D57A)=Sof(C56A)=
 Sof(D56A)=Sof(C55A)=Sof(D55A)=Sof(C54A)=Sof(D54A)=1-FVAR(1)
 Sof(C53)=Sof(D53)=Sof(C52)=Sof(D52)=Sof(C57)=Sof(D57)=Sof(C56)=Sof(D56)=
 Sof(C55)=Sof(D55)=Sof(C54)=Sof(D54)=FVAR(1)
 Sof(C61)=Sof(D61)=Sof(C62)=Sof(D62)=Sof(C63)=Sof(D63)=1-FVAR(2)
 Sof(C58)=Sof(D58)=Sof(C59)=Sof(D59)=Sof(C60)=Sof(D60)=FVAR(2)
5.a Ternary CH refined with riding coordinates:
 C16(H16), C19(H19)
5.b Aromatic/amide H refined with riding coordinates:
 C3(H3), C5(H5), C12(H12), C13(H13), C14(H14), C32(H32), C33(H33), C34(H34),
 C35(H35), C36(H36), C43(H43), C44(H44), C45(H45), C46(H46), C47(H47), C53(D53),
  C52(D52), C57(D57), C56(D56), C55(D55), C54(D54), C53A(D53A), C52A(D52A),
 C57A(D57A), C56A(D56A), C55A(D55A), C54A(D54A), C58(D58), C59(D59), C60(D60),
 C61(D61), C62(D62), C63(D63)
5.c Fitted hexagon refined as free rotating group:
 C53(C52,C57,C56,C55,C54), C53A(C52A,C57A,C56A,C55A,C54A)
5.d Idealised Me refined as rotating group:
 C7(H7A,H7B,H7C), C8(H8A,H8B,H8C), C9(H9A,H9B,H9C), C17(H17A,H17B,H17C),
 C18(H18A,H18B,H18C), C20(H20A,H20B,H20C), C21(H21A,H21B,H21C), C23(H23A,H23B,
 H23C), C24(H24A,H24B,H24C), C25(H25A,H25B,H25C), C27(H27A,H27B,H27C), C28(H28A,
 H28B,H28C), C29(H29A,H29B,H29C), C38(H38A,H38B,H38C), C39(H39A,H39B,H39C),
 C40(H40A,H40B,H40C), C49(H49A,H49B,H49C), C50(H50A,H50B,H50C), C51(H51A,H51B,
 H51C)
;
_atom_sites_solution_hydrogens   geom
_atom_sites_solution_primary     dual
_atom_sites_solution_secondary   ?
loop_
_atom_site_label
_atom_site_type_symbol
_atom_site_fract_x
_atom_site_fract_y
_atom_site_fract_z
_atom_site_U_iso_or_equiv
_atom_site_adp_type
_atom_site_occupancy
_atom_site_site_symmetry_order
_atom_site_calc_flag
_atom_site_refinement_flags_posn
_atom_site_refinement_flags_adp
_atom_site_refinement_flags_occupancy
_atom_site_disorder_assembly
_atom_site_disorder_group
Au Au 0.12153(2) 0.13844(2) 0.67766(2) 0.02120(5) Uani 1 1 d . . . . .
C1 C 0.0086(3) 0.0618(2) 0.6888(2) 0.0233(7) Uani 1 1 d . . . . .
C2 C -0.0370(3) 0.0026(2) 0.7676(2) 0.0309(7) Uani 1 1 d . . . . .
C3 C -0.1068(3) -0.0516(2) 0.7696(2) 0.0313(8) Uani 1 1 d . . . . .
H3 H -0.133773 -0.092999 0.822574 0.038 Uiso 1 1 calc R U . . .
C4 C -0.1372(3) -0.0465(2) 0.6970(2) 0.0263(7) Uani 1 1 d . . . . .
C5 C -0.0974(3) 0.0145(2) 0.6200(2) 0.0257(7) Uani 1 1 d . . . . .
H5 H -0.120682 0.021052 0.569879 0.031 Uiso 1 1 calc R U . . .
C6 C -0.0234(3) 0.0665(2) 0.6155(2) 0.0229(6) Uani 1 1 d . . . . .
C7 C -0.0165(4) 0.0002(3) 0.8516(2) 0.0501(11) Uani 1 1 d . . . . .
H7A H -0.083172 0.041855 0.882889 0.075 Uiso 1 1 calc R U . . .
H7B H 0.056416 0.018973 0.838325 0.075 Uiso 1 1 calc R U . . .
H7C H -0.009390 -0.061855 0.888089 0.075 Uiso 1 1 calc R U . . .
C8 C -0.2124(3) -0.1058(2) 0.7003(3) 0.0353(8) Uani 1 1 d . . . . .
H8A H -0.257465 -0.074734 0.657327 0.053 Uiso 1 1 calc R U . . .
H8B H -0.267015 -0.117319 0.758911 0.053 Uiso 1 1 calc R U . . .
H8C H -0.161313 -0.163861 0.686605 0.053 Uiso 1 1 calc R U . . .
C9 C 0.0231(3) 0.1278(2) 0.5285(2) 0.0305(7) Uani 1 1 d . . . . .
H9A H 0.108829 0.105104 0.507114 0.046 Uiso 1 1 calc R U . . .
H9B H 0.005234 0.189857 0.535964 0.046 Uiso 1 1 calc R U . . .
H9C H -0.014521 0.128076 0.486163 0.046 Uiso 1 1 calc R U . . .
C10 C -0.0911(3) 0.4497(2) 0.73699(18) 0.0195(6) Uani 1 1 d . . . . .
C11 C -0.1832(3) 0.4099(2) 0.74671(19) 0.0227(6) Uani 1 1 d . . . . .
C12 C -0.2994(3) 0.4508(2) 0.7840(2) 0.0261(7) Uani 1 1 d . . . . .
H12 H -0.359932 0.422930 0.791510 0.031 Uiso 1 1 calc R U . . .
C13 C -0.3298(3) 0.5317(2) 0.8108(2) 0.0279(7) Uani 1 1 d . . . . .
H13 H -0.409892 0.558732 0.836588 0.033 Uiso 1 1 calc R U . . .
C14 C -0.2404(3) 0.5717(2) 0.79888(19) 0.0253(7) Uani 1 1 d . . . . .
H14 H -0.260714 0.627806 0.815469 0.030 Uiso 1 1 calc R U . . .
C15 C -0.1221(3) 0.5326(2) 0.76351(19) 0.0217(6) Uani 1 1 d . . . . .
C16 C -0.1542(3) 0.3265(2) 0.7109(2) 0.0267(7) Uani 1 1 d . . . . .
H16 H -0.071641 0.291988 0.712028 0.032 Uiso 1 1 calc R U . . .
C17 C -0.2349(3) 0.2614(3) 0.7634(3) 0.0437(10) Uani 1 1 d . . . . .
H17A H -0.234518 0.243995 0.824793 0.066 Uiso 1 1 calc R U . . .
H17B H -0.206239 0.206859 0.739700 0.066 Uiso 1 1 calc R U . . .
H17C H -0.315506 0.291847 0.759393 0.066 Uiso 1 1 calc R U . . .
C18 C -0.1565(4) 0.3576(3) 0.6155(2) 0.0452(10) Uani 1 1 d . . . . .
H18A H -0.133113 0.304215 0.590653 0.068 Uiso 1 1 calc R U . . .
H18B H -0.101410 0.396585 0.582316 0.068 Uiso 1 1 calc R U . . .
H18C H -0.236534 0.391840 0.612365 0.068 Uiso 1 1 calc R U . . .
C19 C -0.0272(3) 0.5797(2) 0.7499(2) 0.0262(7) Uani 1 1 d . . . . .
H19 H 0.047183 0.531178 0.752698 0.031 Uiso 1 1 calc R U . . .
C20 C -0.0042(3) 0.6418(2) 0.6576(2) 0.0353(8) Uani 1 1 d . . . . .
H20A H 0.018201 0.605694 0.614152 0.053 Uiso 1 1 calc R U . . .
H20B H 0.059923 0.669787 0.647798 0.053 Uiso 1 1 calc R U . . .
H20C H -0.076039 0.689637 0.652083 0.053 Uiso 1 1 calc R U . . .
C21 C -0.0529(4) 0.6321(3) 0.8191(3) 0.0394(9) Uani 1 1 d . . . . .
H21A H 0.014175 0.657387 0.807694 0.059 Uiso 1 1 calc R U . . .
H21B H -0.065410 0.590783 0.877112 0.059 Uiso 1 1 calc R U . . .
H21C H -0.124048 0.681691 0.816915 0.059 Uiso 1 1 calc R U . . .
C22 C 0.0779(3) 0.2837(2) 0.92242(18) 0.0216(6) Uani 1 1 d . . . . .
C23 C 0.1471(3) 0.2285(2) 0.9889(2) 0.0295(7) Uani 1 1 d . . . . .
H23A H 0.179696 0.268730 1.002424 0.044 Uiso 1 1 calc R U . . .
H23B H 0.211604 0.180703 0.964420 0.044 Uiso 1 1 calc R U . . .
H23C H 0.094294 0.200532 1.042461 0.044 Uiso 1 1 calc R U . . .
C24 C -0.0198(3) 0.3613(2) 0.9570(2) 0.0297(7) Uani 1 1 d . . . . .
H24A H -0.075646 0.336136 1.010236 0.044 Uiso 1 1 calc R U . . .
H24B H -0.061334 0.397157 0.912652 0.044 Uiso 1 1 calc R U . . .
H24C H 0.014786 0.400387 0.970346 0.044 Uiso 1 1 calc R U . . .
C25 C 0.0236(3) 0.2219(2) 0.9029(2) 0.0302(7) Uani 1 1 d . . . . .
H25A H -0.027634 0.193680 0.957276 0.045 Uiso 1 1 calc R U . . .
H25B H 0.086668 0.174325 0.876981 0.045 Uiso 1 1 calc R U . . .
H25C H -0.023079 0.258148 0.861796 0.045 Uiso 1 1 calc R U . . .
C26 C 0.3375(3) 0.4658(2) 0.67327(19) 0.0221(6) Uani 1 1 d . . . . .
C27 C 0.4631(3) 0.4065(2) 0.6641(2) 0.0331(8) Uani 1 1 d . . . . .
H27A H 0.482562 0.391978 0.719350 0.050 Uiso 1 1 calc R U . . .
H27B H 0.518425 0.439497 0.617455 0.050 Uiso 1 1 calc R U . . .
H27C H 0.469089 0.350027 0.649577 0.050 Uiso 1 1 calc R U . . .
C28 C 0.3208(3) 0.5491(2) 0.7067(2) 0.0318(8) Uani 1 1 d . . . . .
H28A H 0.236805 0.580068 0.722086 0.048 Uiso 1 1 calc R U . . .
H28B H 0.365334 0.590953 0.660874 0.048 Uiso 1 1 calc R U . . .
H28C H 0.349708 0.529739 0.758440 0.048 Uiso 1 1 calc R U . . .
C29 C 0.3107(3) 0.4964(2) 0.5857(2) 0.0316(8) Uani 1 1 d . . . . .
H29A H 0.321061 0.442899 0.564521 0.047 Uiso 1 1 calc R U . . .
H29B H 0.364655 0.533365 0.543578 0.047 Uiso 1 1 calc R U . . .
H29C H 0.229026 0.532738 0.592516 0.047 Uiso 1 1 calc R U . . .
C30 C 0.2323(2) 0.37201(19) 0.81774(18) 0.0184(6) Uani 1 1 d . . . . .
C31 C 0.2890(3) 0.3805(2) 0.87791(18) 0.0197(6) Uani 1 1 d . . . . .
C32 C 0.2370(3) 0.4498(2) 0.9233(2) 0.0266(7) Uani 1 1 d . . . . .
H32 H 0.165130 0.491750 0.915876 0.032 Uiso 1 1 calc R U . . .
C33 C 0.2905(3) 0.4572(2) 0.9794(2) 0.0314(8) Uani 1 1 d . . . . .
H33 H 0.253867 0.503117 1.012036 0.038 Uiso 1 1 calc R U . . .
C34 C 0.3967(3) 0.3983(2) 0.9881(2) 0.0325(8) Uani 1 1 d . . . . .
H34 H 0.434227 0.404854 1.025288 0.039 Uiso 1 1 calc R U . . .
C35 C 0.4489(3) 0.3297(2) 0.9431(2) 0.0304(7) Uani 1 1 d . . . . .
H35 H 0.521907 0.288977 0.949571 0.036 Uiso 1 1 calc R U . . .
C36 C 0.3948(3) 0.3201(2) 0.8884(2) 0.0242(7) Uani 1 1 d . . . . .
H36 H 0.430040 0.272275 0.858143 0.029 Uiso 1 1 calc R U . . .
C37 C 0.4562(3) 0.1071(2) 0.7165(2) 0.0232(6) Uani 1 1 d . . . . .
C38 C 0.3707(3) 0.1104(2) 0.8072(2) 0.0295(7) Uani 1 1 d . . . . .
H38A H 0.356274 0.170064 0.819019 0.044 Uiso 1 1 calc R U . . .
H38B H 0.404873 0.062655 0.851149 0.044 Uiso 1 1 calc R U . . .
H38C H 0.295934 0.100546 0.809806 0.044 Uiso 1 1 calc R U . . .
C39 C 0.5733(3) 0.1211(2) 0.7124(2) 0.0301(7) Uani 1 1 d . . . . .
H39A H 0.629606 0.115222 0.655250 0.045 Uiso 1 1 calc R U . . .
H39B H 0.604894 0.075047 0.758539 0.045 Uiso 1 1 calc R U . . .
H39C H 0.560809 0.181968 0.720879 0.045 Uiso 1 1 calc R U . . .
C40 C 0.4722(3) 0.0154(2) 0.6977(2) 0.0311(7) Uani 1 1 d . . . . .
H40A H 0.397075 0.011383 0.694663 0.047 Uiso 1 1 calc R U . . .
H40B H 0.497424 -0.034074 0.744572 0.047 Uiso 1 1 calc R U . . .
H40C H 0.532239 0.010009 0.641824 0.047 Uiso 1 1 calc R U . . .
C41 C 0.4322(3) 0.20949(19) 0.56816(19) 0.0199(6) Uani 1 1 d . . . . .
C42 C 0.5542(3) 0.1826(2) 0.51062(19) 0.0214(6) Uani 1 1 d . . . . .
C43 C 0.6365(3) 0.2317(2) 0.4951(2) 0.0258(7) Uani 1 1 d . . . . .
H43 H 0.614782 0.282546 0.520291 0.031 Uiso 1 1 calc R U . . .
C44 C 0.7504(3) 0.2057(2) 0.4427(2) 0.0338(8) Uani 1 1 d . . . . .
H44 H 0.806249 0.239664 0.431095 0.041 Uiso 1 1 calc R U . . .
C45 C 0.7829(3) 0.1313(2) 0.4075(2) 0.0349(8) Uani 1 1 d . . . . .
H45 H 0.861382 0.113672 0.372341 0.042 Uiso 1 1 calc R U . . .
C46 C 0.7025(3) 0.0821(2) 0.4226(2) 0.0335(8) Uani 1 1 d . . . . .
H46 H 0.725496 0.030569 0.398228 0.040 Uiso 1 1 calc R U . . .
C47 C 0.5872(3) 0.1083(2) 0.4740(2) 0.0278(7) Uani 1 1 d . . . . .
H47 H 0.531119 0.075064 0.483829 0.033 Uiso 1 1 calc R U . . .
C48 C 0.3165(3) 0.3060(2) 0.45653(19) 0.0224(6) Uani 1 1 d . . . . .
C49 C 0.4087(3) 0.3600(2) 0.3983(2) 0.0293(7) Uani 1 1 d . . . . .
H49A H 0.409275 0.403294 0.428430 0.044 Uiso 1 1 calc R U . . .
H49B H 0.389001 0.393258 0.343331 0.044 Uiso 1 1 calc R U . . .
H49C H 0.486898 0.318010 0.385962 0.044 Uiso 1 1 calc R U . . .
C50 C 0.3195(3) 0.2332(2) 0.4141(2) 0.0313(7) Uani 1 1 d . . . . .
H50A H 0.399302 0.193428 0.401871 0.047 Uiso 1 1 calc R U . . .
H50B H 0.297725 0.262612 0.359344 0.047 Uiso 1 1 calc R U . . .
H50C H 0.263435 0.196945 0.453916 0.047 Uiso 1 1 calc R U . . .
C51 C 0.1937(3) 0.3700(2) 0.4723(2) 0.0282(7) Uani 1 1 d . . . . .
H51A H 0.135322 0.335063 0.510297 0.042 Uiso 1 1 calc R U . . .
H51B H 0.175509 0.400041 0.416296 0.042 Uiso 1 1 calc R U . . .
H51C H 0.191332 0.416060 0.500420 0.042 Uiso 1 1 calc R U . . .
C53 C 0.2730(6) -0.1530(2) 0.8162(2) 0.0581(19) Uani 0.769(9) 1 d DG . P A 1
D53 D 0.256734 -0.101797 0.770468 0.070 Uiso 0.769(9) 1 calc R U P A 1
C52 C 0.2615(5) -0.1403(2) 0.8973(3) 0.0513(15) Uani 0.769(9) 1 d DG U P A 1
D52 D 0.237425 -0.080543 0.906939 0.062 Uiso 0.769(9) 1 calc R U P A 1
C57 C 0.2853(4) -0.2152(3) 0.96424(19) 0.0423(13) Uani 0.769(9) 1 d DG U P A 1
D57 D 0.277446 -0.206565 1.019649 0.051 Uiso 0.769(9) 1 calc R U P A 1
C56 C 0.3205(5) -0.3027(2) 0.9501(3) 0.0438(14) Uani 0.769(9) 1 d DG U P A 1
D56 D 0.336777 -0.353840 0.995889 0.053 Uiso 0.769(9) 1 calc R U P A 1
C55 C 0.3320(4) -0.3153(2) 0.8691(4) 0.0457(14) Uani 0.769(9) 1 d DG U P A 1
D55 D 0.356086 -0.375096 0.859418 0.055 Uiso 0.769(9) 1 calc R U P A 1
C54 C 0.3082(5) -0.2404(3) 0.8021(2) 0.0509(15) Uani 0.769(9) 1 d DG U P A 1
D54 D 0.316065 -0.249075 0.746707 0.061 Uiso 0.769(9) 1 calc R U P A 1
C53A C 0.3461(19) -0.1799(10) 0.8037(7) 0.054(3) Uani 0.231(9) 1 d DG U P A 2
D53A D 0.361649 -0.143883 0.745679 0.065 Uiso 0.231(9) 1 calc R U P A 2
C52A C 0.3068(16) -0.1391(8) 0.8742(10) 0.047(3) Uani 0.231(9) 1 d DG U P A 2
D52A D 0.295434 -0.075205 0.864269 0.056 Uiso 0.231(9) 1 calc R U P A 2
C57A C 0.2840(16) -0.1918(12) 0.9591(8) 0.048(3) Uani 0.231(9) 1 d DG U P A 2
D57A D 0.257139 -0.163961 1.007254 0.057 Uiso 0.231(9) 1 calc R U P A 2
C56A C 0.3006(17) -0.2854(11) 0.9736(7) 0.045(3) Uani 0.231(9) 1 d DG U P A 2
D56A D 0.285059 -0.321396 1.031651 0.054 Uiso 0.231(9) 1 calc R U P A 2
C55A C 0.3399(14) -0.3262(7) 0.9032(11) 0.044(3) Uani 0.231(9) 1 d DG U P A 2
D55A D 0.351274 -0.390076 0.913063 0.053 Uiso 0.231(9) 1 calc R U P A 2
C54A C 0.3627(16) -0.2734(11) 0.8182(9) 0.047(3) Uani 0.231(9) 1 d DG U P A 2
D54A D 0.389569 -0.301321 0.770076 0.057 Uiso 0.231(9) 1 calc R U P A 2
C58 C 0.4452(16) 0.0767(10) 1.0330(9) 0.043(3) Uani 0.58(2) 1 d D U P B 1
D58 D 0.407059 0.130010 1.055310 0.052 Uiso 0.58(2) 1 calc R U P B 1
C59 C 0.3880(11) 0.0079(11) 1.0580(8) 0.041(2) Uani 0.58(2) 1 d D U P B 1
D59 D 0.311510 0.013443 1.098333 0.049 Uiso 0.58(2) 1 calc R U P B 1
C60 C 0.4417(15) -0.0689(9) 1.0247(10) 0.042(3) Uani 0.58(2) 1 d D U P B 1
D60 D 0.402092 -0.115985 1.040833 0.050 Uiso 0.58(2) 1 calc R U P B 1
C61 C 0.4135(17) 0.0577(15) 1.0519(13) 0.037(3) Uani 0.42(2) 1 d . U P B 2
D61 D 0.355125 0.096501 1.087549 0.045 Uiso 0.42(2) 1 calc R U P B 2
C62 C 0.3934(18) -0.0218(16) 1.0473(11) 0.038(3) Uani 0.42(2) 1 d . U P B 2
D62 D 0.319858 -0.036863 1.079282 0.046 Uiso 0.42(2) 1 calc R U P B 2
C63 C 0.479(2) -0.0779(11) 0.9967(14) 0.037(3) Uani 0.42(2) 1 d . U P B 2
D63 D 0.464895 -0.132108 0.995201 0.044 Uiso 0.42(2) 1 calc R U P B 2
N1 N 0.0247(2) 0.40625(16) 0.70151(16) 0.0206(5) Uani 1 1 d . . . . .
N2 N 0.3360(2) 0.26266(16) 0.54405(15) 0.0198(5) Uani 1 1 d . . . . .
N3 N 0.3963(2) 0.18195(16) 0.65587(15) 0.0203(5) Uani 1 1 d . . . . .
N4 N 0.2504(2) 0.41241(16) 0.73252(15) 0.0185(5) Uani 1 1 d . . . . .
N5 N 0.1548(2) 0.32242(16) 0.83673(15) 0.0186(5) Uani 1 1 d . . . . .
Si1 Si 0.24124(7) 0.23158(5) 0.65562(5) 0.01838(17) Uani 1 1 d . . . . .
Si2 Si 0.14813(7) 0.35563(5) 0.72297(5) 0.01707(16) Uani 1 1 d . . . . .

loop_
_atom_site_aniso_label
_atom_site_aniso_U_11
_atom_site_aniso_U_22
_atom_site_aniso_U_33
_atom_site_aniso_U_23
_atom_site_aniso_U_13
_atom_site_aniso_U_12
Au 0.02052(7) 0.02239(7) 0.02277(7) -0.00689(5) -0.00512(5) -0.00720(5)
C1 0.0206(15) 0.0250(16) 0.0285(16) -0.0121(13) -0.0041(13) -0.0080(13)
C2 0.0338(19) 0.0323(18) 0.0282(17) -0.0042(14) -0.0086(14) -0.0126(15)
C3 0.0349(19) 0.0275(17) 0.0298(17) -0.0025(14) -0.0056(15) -0.0132(15)
C4 0.0206(16) 0.0239(16) 0.0349(18) -0.0107(14) -0.0055(13) -0.0046(13)
C5 0.0196(16) 0.0249(16) 0.0347(17) -0.0114(14) -0.0110(13) 0.0000(13)
C6 0.0209(15) 0.0180(14) 0.0289(16) -0.0083(12) -0.0055(13) -0.0025(12)
C7 0.067(3) 0.063(3) 0.032(2) 0.0024(18) -0.0162(19) -0.041(2)
C8 0.0298(19) 0.0296(18) 0.051(2) -0.0128(16) -0.0113(16) -0.0095(15)
C9 0.0347(19) 0.0283(17) 0.0319(18) -0.0070(14) -0.0124(15) -0.0088(15)
C10 0.0192(15) 0.0221(15) 0.0167(14) -0.0034(11) -0.0093(11) -0.0008(12)
C11 0.0201(15) 0.0275(16) 0.0202(15) -0.0036(12) -0.0103(12) -0.0021(13)
C12 0.0199(16) 0.0332(18) 0.0262(16) -0.0074(14) -0.0090(13) -0.0045(13)
C13 0.0172(15) 0.0419(19) 0.0233(16) -0.0131(14) -0.0072(12) 0.0014(14)
C14 0.0267(17) 0.0274(16) 0.0214(15) -0.0102(13) -0.0107(13) 0.0027(13)
C15 0.0226(16) 0.0252(16) 0.0180(14) -0.0045(12) -0.0106(12) -0.0014(12)
C16 0.0197(16) 0.0280(17) 0.0350(18) -0.0107(14) -0.0091(13) -0.0041(13)
C17 0.034(2) 0.035(2) 0.063(3) -0.0149(19) -0.0084(19) -0.0126(17)
C18 0.056(3) 0.048(2) 0.040(2) -0.0252(18) -0.0171(19) -0.005(2)
C19 0.0248(17) 0.0274(17) 0.0289(17) -0.0085(13) -0.0112(13) -0.0036(13)
C20 0.0322(19) 0.037(2) 0.0379(19) -0.0010(16) -0.0124(16) -0.0139(16)
C21 0.042(2) 0.043(2) 0.044(2) -0.0203(17) -0.0150(17) -0.0108(17)
C22 0.0214(15) 0.0278(16) 0.0147(14) -0.0016(12) -0.0045(12) -0.0085(13)
C23 0.0275(17) 0.0337(18) 0.0229(16) 0.0023(13) -0.0082(13) -0.0086(14)
C24 0.0210(16) 0.0384(19) 0.0246(16) -0.0086(14) -0.0020(13) -0.0042(14)
C25 0.0296(18) 0.0358(18) 0.0255(16) -0.0041(14) -0.0024(14) -0.0168(15)
C26 0.0224(16) 0.0266(16) 0.0195(14) -0.0031(12) -0.0042(12) -0.0123(13)
C27 0.0213(17) 0.041(2) 0.0330(18) -0.0090(15) -0.0015(14) -0.0093(15)
C28 0.037(2) 0.0307(18) 0.0282(17) -0.0078(14) -0.0004(15) -0.0170(15)
C29 0.0332(19) 0.0387(19) 0.0239(16) -0.0007(14) -0.0068(14) -0.0176(16)
C30 0.0149(14) 0.0183(14) 0.0207(14) -0.0065(11) -0.0061(11) 0.0009(11)
C31 0.0184(15) 0.0250(15) 0.0162(14) -0.0038(12) -0.0053(11) -0.0062(12)
C32 0.0221(16) 0.0308(17) 0.0265(16) -0.0091(14) -0.0067(13) -0.0037(13)
C33 0.0296(18) 0.0379(19) 0.0294(17) -0.0180(15) -0.0072(14) -0.0026(15)
C34 0.0278(18) 0.051(2) 0.0280(17) -0.0142(16) -0.0124(14) -0.0119(16)
C35 0.0231(17) 0.0384(19) 0.0330(18) -0.0111(15) -0.0134(14) -0.0029(14)
C36 0.0224(16) 0.0283(16) 0.0245(16) -0.0111(13) -0.0078(13) -0.0030(13)
C37 0.0231(16) 0.0221(15) 0.0227(15) -0.0040(12) -0.0106(13) 0.0001(12)
C38 0.0259(17) 0.0311(18) 0.0231(16) -0.0017(13) -0.0090(13) 0.0017(14)
C39 0.0266(17) 0.0299(17) 0.0334(18) -0.0027(14) -0.0174(14) -0.0009(14)
C40 0.0345(19) 0.0245(17) 0.0322(18) -0.0044(14) -0.0135(15) -0.0019(14)
C41 0.0209(15) 0.0190(14) 0.0235(15) -0.0078(12) -0.0071(12) -0.0055(12)
C42 0.0186(15) 0.0247(16) 0.0189(14) -0.0039(12) -0.0058(12) -0.0033(12)
C43 0.0233(16) 0.0240(16) 0.0284(16) -0.0036(13) -0.0076(13) -0.0054(13)
C44 0.0202(17) 0.0352(19) 0.0382(19) -0.0002(15) -0.0062(14) -0.0067(14)
C45 0.0202(17) 0.041(2) 0.0247(17) -0.0038(15) 0.0012(13) 0.0042(15)
C46 0.0316(19) 0.0362(19) 0.0264(17) -0.0141(15) -0.0072(14) 0.0057(15)
C47 0.0247(17) 0.0300(17) 0.0280(17) -0.0086(14) -0.0076(13) -0.0037(14)
C48 0.0222(16) 0.0281(16) 0.0173(14) -0.0019(12) -0.0097(12) -0.0051(13)
C49 0.0302(18) 0.0344(18) 0.0216(16) 0.0005(13) -0.0088(13) -0.0105(15)
C50 0.0342(19) 0.0378(19) 0.0274(17) -0.0116(15) -0.0142(14) -0.0054(15)
C51 0.0278(17) 0.0310(17) 0.0258(16) -0.0051(14) -0.0147(14) -0.0006(14)
C53 0.076(5) 0.046(3) 0.042(3) 0.000(3) -0.011(3) -0.018(3)
C52 0.053(3) 0.051(3) 0.049(3) -0.008(2) -0.011(3) -0.018(3)
C57 0.037(2) 0.056(3) 0.042(2) -0.008(2) -0.017(2) -0.019(2)
C56 0.040(3) 0.052(3) 0.047(3) 0.000(2) -0.023(2) -0.019(2)
C55 0.043(3) 0.050(3) 0.048(3) -0.007(2) -0.016(3) -0.015(2)
C54 0.055(3) 0.055(3) 0.038(3) -0.005(2) -0.012(2) -0.013(3)
C53A 0.060(5) 0.052(5) 0.043(5) -0.005(5) -0.009(5) -0.014(5)
C52A 0.051(5) 0.047(5) 0.041(5) -0.005(4) -0.005(5) -0.024(5)
C57A 0.043(4) 0.051(5) 0.047(5) -0.002(4) -0.009(4) -0.021(4)
C56A 0.038(4) 0.052(5) 0.041(5) -0.003(4) -0.010(4) -0.015(4)
C55A 0.043(4) 0.051(4) 0.039(5) -0.005(4) -0.011(5) -0.019(4)
C54A 0.053(5) 0.047(5) 0.041(5) -0.011(5) -0.009(5) -0.016(5)
C58 0.040(5) 0.042(5) 0.038(5) -0.010(4) -0.013(4) 0.004(4)
C59 0.037(3) 0.040(5) 0.037(4) -0.006(4) -0.014(3) 0.004(4)
C60 0.040(5) 0.041(4) 0.041(5) -0.003(4) -0.016(4) -0.006(4)
C61 0.032(6) 0.040(6) 0.036(5) -0.007(4) -0.015(4) 0.001(5)
C62 0.037(4) 0.040(5) 0.036(4) -0.007(5) -0.014(4) -0.006(4)
C63 0.039(6) 0.037(4) 0.038(6) -0.009(5) -0.018(5) -0.005(5)
N1 0.0188(13) 0.0229(13) 0.0201(12) -0.0058(10) -0.0075(10) -0.0021(10)
N2 0.0185(13) 0.0237(13) 0.0186(12) -0.0065(10) -0.0066(10) -0.0038(10)
N3 0.0181(13) 0.0223(13) 0.0196(12) -0.0035(10) -0.0077(10) -0.0023(10)
N4 0.0180(12) 0.0227(13) 0.0175(12) -0.0044(10) -0.0072(10) -0.0061(10)
N5 0.0169(12) 0.0209(12) 0.0175(12) -0.0047(10) -0.0049(10) -0.0036(10)
Si1 0.0166(4) 0.0216(4) 0.0173(4) -0.0048(3) -0.0053(3) -0.0041(3)
Si2 0.0146(4) 0.0202(4) 0.0172(4) -0.0047(3) -0.0051(3) -0.0040(3)

_geom_special_details            
;
 All esds (except the esd in the dihedral angle between two l.s. planes)
 are estimated using the full covariance matrix.  The cell esds are taken
 into account individually in the estimation of esds in distances, angles
 and torsion angles; correlations between esds in cell parameters are only
 used when they are defined by crystal symmetry.  An approximate (isotropic)
 treatment of cell esds is used for estimating esds involving l.s. planes.
;
loop_
_geom_bond_atom_site_label_1
_geom_bond_atom_site_label_2
_geom_bond_distance
_geom_bond_site_symmetry_2
_geom_bond_publ_flag
Au C1 2.079(3) . ?
Au Si1 2.3006(8) . ?
C1 C2 1.411(4) . ?
C1 C6 1.396(4) . ?
C2 C3 1.403(5) . ?
C2 C7 1.506(5) . ?
C3 H3 0.9500 . ?
C3 C4 1.371(5) . ?
C4 C5 1.390(5) . ?
C4 C8 1.515(4) . ?
C5 H5 0.9500 . ?
C5 C6 1.399(4) . ?
C6 C9 1.514(4) . ?
C7 H7A 0.9800 . ?
C7 H7B 0.9800 . ?
C7 H7C 0.9800 . ?
C8 H8A 0.9800 . ?
C8 H8B 0.9800 . ?
C8 H8C 0.9800 . ?
C9 H9A 0.9800 . ?
C9 H9B 0.9800 . ?
C9 H9C 0.9800 . ?
C10 C11 1.424(4) . ?
C10 C15 1.419(4) . ?
C10 N1 1.385(4) . ?
C11 C12 1.384(4) . ?
C11 C16 1.518(4) . ?
C12 H12 0.9500 . ?
C12 C13 1.392(5) . ?
C13 H13 0.9500 . ?
C13 C14 1.386(5) . ?
C14 H14 0.9500 . ?
C14 C15 1.390(4) . ?
C15 C19 1.518(4) . ?
C16 H16 1.0000 . ?
C16 C17 1.531(5) . ?
C16 C18 1.528(5) . ?
C17 H17A 0.9800 . ?
C17 H17B 0.9800 . ?
C17 H17C 0.9800 . ?
C18 H18A 0.9800 . ?
C18 H18B 0.9800 . ?
C18 H18C 0.9800 . ?
C19 H19 1.0000 . ?
C19 C20 1.538(5) . ?
C19 C21 1.526(4) . ?
C20 H20A 0.9800 . ?
C20 H20B 0.9800 . ?
C20 H20C 0.9800 . ?
C21 H21A 0.9800 . ?
C21 H21B 0.9800 . ?
C21 H21C 0.9800 . ?
C22 C23 1.526(4) . ?
C22 C24 1.523(4) . ?
C22 C25 1.530(4) . ?
C22 N5 1.490(3) . ?
C23 H23A 0.9800 . ?
C23 H23B 0.9800 . ?
C23 H23C 0.9800 . ?
C24 H24A 0.9800 . ?
C24 H24B 0.9800 . ?
C24 H24C 0.9800 . ?
C25 H25A 0.9800 . ?
C25 H25B 0.9800 . ?
C25 H25C 0.9800 . ?
C26 C27 1.525(5) . ?
C26 C28 1.528(4) . ?
C26 C29 1.516(4) . ?
C26 N4 1.483(3) . ?
C27 H27A 0.9800 . ?
C27 H27B 0.9800 . ?
C27 H27C 0.9800 . ?
C28 H28A 0.9800 . ?
C28 H28B 0.9800 . ?
C28 H28C 0.9800 . ?
C29 H29A 0.9800 . ?
C29 H29B 0.9800 . ?
C29 H29C 0.9800 . ?
C30 C31 1.483(4) . ?
C30 N4 1.340(4) . ?
C30 N5 1.337(4) . ?
C31 C32 1.393(4) . ?
C31 C36 1.387(4) . ?
C32 H32 0.9500 . ?
C32 C33 1.384(5) . ?
C33 H33 0.9500 . ?
C33 C34 1.377(5) . ?
C34 H34 0.9500 . ?
C34 C35 1.379(5) . ?
C35 H35 0.9500 . ?
C35 C36 1.385(4) . ?
C36 H36 0.9500 . ?
C37 C38 1.524(4) . ?
C37 C39 1.524(4) . ?
C37 C40 1.531(4) . ?
C37 N3 1.485(4) . ?
C38 H38A 0.9800 . ?
C38 H38B 0.9800 . ?
C38 H38C 0.9800 . ?
C39 H39A 0.9800 . ?
C39 H39B 0.9800 . ?
C39 H39C 0.9800 . ?
C40 H40A 0.9800 . ?
C40 H40B 0.9800 . ?
C40 H40C 0.9800 . ?
C41 C42 1.492(4) . ?
C41 N2 1.336(4) . ?
C41 N3 1.347(4) . ?
C42 C43 1.395(4) . ?
C42 C47 1.386(4) . ?
C43 H43 0.9500 . ?
C43 C44 1.388(4) . ?
C44 H44 0.9500 . ?
C44 C45 1.372(5) . ?
C45 H45 0.9500 . ?
C45 C46 1.377(5) . ?
C46 H46 0.9500 . ?
C46 C47 1.394(5) . ?
C47 H47 0.9500 . ?
C48 C49 1.530(4) . ?
C48 C50 1.528(4) . ?
C48 C51 1.523(4) . ?
C48 N2 1.482(4) . ?
C49 H49A 0.9800 . ?
C49 H49B 0.9800 . ?
C49 H49C 0.9800 . ?
C50 H50A 0.9800 . ?
C50 H50B 0.9800 . ?
C50 H50C 0.9800 . ?
C51 H51A 0.9800 . ?
C51 H51B 0.9800 . ?
C51 H51C 0.9800 . ?
C53 D53 0.9500 . ?
C53 C52 1.3900 . ?
C53 C54 1.3900 . ?
C52 D52 0.9500 . ?
C52 C57 1.3900 . ?
C57 D57 0.9500 . ?
C57 C56 1.3900 . ?
C56 D56 0.9500 . ?
C56 C55 1.3900 . ?
C55 D55 0.9500 . ?
C55 C54 1.3900 . ?
C54 D54 0.9500 . ?
C53A D53A 0.9500 . ?
C53A C52A 1.3900 . ?
C53A C54A 1.3900 . ?
C52A D52A 0.9500 . ?
C52A C57A 1.3900 . ?
C57A D57A 0.9500 . ?
C57A C56A 1.3900 . ?
C56A D56A 0.9500 . ?
C56A C55A 1.3900 . ?
C55A D55A 0.9500 . ?
C55A C54A 1.3900 . ?
C54A D54A 0.9500 . ?
C58 D58 0.9500 . ?
C58 C59 1.378(12) . ?
C58 C60 1.392(13) 2_657 ?
C59 D59 0.9500 . ?
C59 C60 1.376(11) . ?
C60 D60 0.9500 . ?
C61 D61 0.9500 . ?
C61 C62 1.40(2) . ?
C61 C63 1.377(18) 2_657 ?
C62 D62 0.9500 . ?
C62 C63 1.372(18) . ?
C63 D63 0.9500 . ?
N1 Si2 1.597(3) . ?
N2 Si1 1.839(2) . ?
N3 Si1 1.836(3) . ?
N4 Si2 1.863(2) . ?
N5 Si2 1.839(3) . ?
Si1 Si2 2.3514(11) . ?

loop_
_geom_angle_atom_site_label_1
_geom_angle_atom_site_label_2
_geom_angle_atom_site_label_3
_geom_angle
_geom_angle_site_symmetry_1
_geom_angle_site_symmetry_3
_geom_angle_publ_flag
C1 Au Si1 175.21(9) . . ?
C2 C1 Au 123.0(2) . . ?
C6 C1 Au 119.7(2) . . ?
C6 C1 C2 117.3(3) . . ?
C1 C2 C7 120.7(3) . . ?
C3 C2 C1 120.2(3) . . ?
C3 C2 C7 119.0(3) . . ?
C2 C3 H3 119.1 . . ?
C4 C3 C2 121.7(3) . . ?
C4 C3 H3 119.1 . . ?
C3 C4 C5 118.5(3) . . ?
C3 C4 C8 121.0(3) . . ?
C5 C4 C8 120.5(3) . . ?
C4 C5 H5 119.6 . . ?
C4 C5 C6 120.7(3) . . ?
C6 C5 H5 119.6 . . ?
C1 C6 C5 121.3(3) . . ?
C1 C6 C9 120.2(3) . . ?
C5 C6 C9 118.5(3) . . ?
C2 C7 H7A 109.5 . . ?
C2 C7 H7B 109.5 . . ?
C2 C7 H7C 109.5 . . ?
H7A C7 H7B 109.5 . . ?
H7A C7 H7C 109.5 . . ?
H7B C7 H7C 109.5 . . ?
C4 C8 H8A 109.5 . . ?
C4 C8 H8B 109.5 . . ?
C4 C8 H8C 109.5 . . ?
H8A C8 H8B 109.5 . . ?
H8A C8 H8C 109.5 . . ?
H8B C8 H8C 109.5 . . ?
C6 C9 H9A 109.5 . . ?
C6 C9 H9B 109.5 . . ?
C6 C9 H9C 109.5 . . ?
H9A C9 H9B 109.5 . . ?
H9A C9 H9C 109.5 . . ?
H9B C9 H9C 109.5 . . ?
C15 C10 C11 118.5(3) . . ?
N1 C10 C11 118.7(3) . . ?
N1 C10 C15 122.9(3) . . ?
C10 C11 C16 119.8(3) . . ?
C12 C11 C10 119.8(3) . . ?
C12 C11 C16 120.2(3) . . ?
C11 C12 H12 119.1 . . ?
C11 C12 C13 121.7(3) . . ?
C13 C12 H12 119.1 . . ?
C12 C13 H13 120.8 . . ?
C14 C13 C12 118.4(3) . . ?
C14 C13 H13 120.8 . . ?
C13 C14 H14 118.9 . . ?
C13 C14 C15 122.2(3) . . ?
C15 C14 H14 118.9 . . ?
C10 C15 C19 120.1(3) . . ?
C14 C15 C10 119.3(3) . . ?
C14 C15 C19 120.5(3) . . ?
C11 C16 H16 107.6 . . ?
C11 C16 C17 114.3(3) . . ?
C11 C16 C18 108.8(3) . . ?
C17 C16 H16 107.6 . . ?
C18 C16 H16 107.6 . . ?
C18 C16 C17 110.6(3) . . ?
C16 C17 H17A 109.5 . . ?
C16 C17 H17B 109.5 . . ?
C16 C17 H17C 109.5 . . ?
H17A C17 H17B 109.5 . . ?
H17A C17 H17C 109.5 . . ?
H17B C17 H17C 109.5 . . ?
C16 C18 H18A 109.5 . . ?
C16 C18 H18B 109.5 . . ?
C16 C18 H18C 109.5 . . ?
H18A C18 H18B 109.5 . . ?
H18A C18 H18C 109.5 . . ?
H18B C18 H18C 109.5 . . ?
C15 C19 H19 107.2 . . ?
C15 C19 C20 109.5(3) . . ?
C15 C19 C21 114.5(3) . . ?
C20 C19 H19 107.2 . . ?
C21 C19 H19 107.2 . . ?
C21 C19 C20 111.0(3) . . ?
C19 C20 H20A 109.5 . . ?
C19 C20 H20B 109.5 . . ?
C19 C20 H20C 109.5 . . ?
H20A C20 H20B 109.5 . . ?
H20A C20 H20C 109.5 . . ?
H20B C20 H20C 109.5 . . ?
C19 C21 H21A 109.5 . . ?
C19 C21 H21B 109.5 . . ?
C19 C21 H21C 109.5 . . ?
H21A C21 H21B 109.5 . . ?
H21A C21 H21C 109.5 . . ?
H21B C21 H21C 109.5 . . ?
C23 C22 C25 109.8(3) . . ?
C24 C22 C23 110.7(3) . . ?
C24 C22 C25 109.4(3) . . ?
N5 C22 C23 112.3(2) . . ?
N5 C22 C24 108.8(2) . . ?
N5 C22 C25 105.6(2) . . ?
C22 C23 H23A 109.5 . . ?
C22 C23 H23B 109.5 . . ?
C22 C23 H23C 109.5 . . ?
H23A C23 H23B 109.5 . . ?
H23A C23 H23C 109.5 . . ?
H23B C23 H23C 109.5 . . ?
C22 C24 H24A 109.5 . . ?
C22 C24 H24B 109.5 . . ?
C22 C24 H24C 109.5 . . ?
H24A C24 H24B 109.5 . . ?
H24A C24 H24C 109.5 . . ?
H24B C24 H24C 109.5 . . ?
C22 C25 H25A 109.5 . . ?
C22 C25 H25B 109.5 . . ?
C22 C25 H25C 109.5 . . ?
H25A C25 H25B 109.5 . . ?
H25A C25 H25C 109.5 . . ?
H25B C25 H25C 109.5 . . ?
C27 C26 C28 110.9(3) . . ?
C29 C26 C27 109.9(3) . . ?
C29 C26 C28 109.6(3) . . ?
N4 C26 C27 110.7(3) . . ?
N4 C26 C28 110.3(2) . . ?
N4 C26 C29 105.4(2) . . ?
C26 C27 H27A 109.5 . . ?
C26 C27 H27B 109.5 . . ?
C26 C27 H27C 109.5 . . ?
H27A C27 H27B 109.5 . . ?
H27A C27 H27C 109.5 . . ?
H27B C27 H27C 109.5 . . ?
C26 C28 H28A 109.5 . . ?
C26 C28 H28B 109.5 . . ?
C26 C28 H28C 109.5 . . ?
H28A C28 H28B 109.5 . . ?
H28A C28 H28C 109.5 . . ?
H28B C28 H28C 109.5 . . ?
C26 C29 H29A 109.5 . . ?
C26 C29 H29B 109.5 . . ?
C26 C29 H29C 109.5 . . ?
H29A C29 H29B 109.5 . . ?
H29A C29 H29C 109.5 . . ?
H29B C29 H29C 109.5 . . ?
N4 C30 C31 126.2(3) . . ?
N5 C30 C31 127.4(3) . . ?
N5 C30 N4 106.5(2) . . ?
C32 C31 C30 120.1(3) . . ?
C36 C31 C30 120.2(3) . . ?
C36 C31 C32 119.7(3) . . ?
C31 C32 H32 120.1 . . ?
C33 C32 C31 119.8(3) . . ?
C33 C32 H32 120.1 . . ?
C32 C33 H33 119.9 . . ?
C34 C33 C32 120.1(3) . . ?
C34 C33 H33 119.9 . . ?
C33 C34 H34 119.8 . . ?
C33 C34 C35 120.4(3) . . ?
C35 C34 H34 119.8 . . ?
C34 C35 H35 120.0 . . ?
C34 C35 C36 120.0(3) . . ?
C36 C35 H35 120.0 . . ?
C31 C36 H36 120.0 . . ?
C35 C36 C31 120.0(3) . . ?
C35 C36 H36 120.0 . . ?
C38 C37 C40 108.5(3) . . ?
C39 C37 C38 109.8(3) . . ?
C39 C37 C40 111.6(3) . . ?
N3 C37 C38 104.9(2) . . ?
N3 C37 C39 112.0(2) . . ?
N3 C37 C40 109.9(3) . . ?
C37 C38 H38A 109.5 . . ?
C37 C38 H38B 109.5 . . ?
C37 C38 H38C 109.5 . . ?
H38A C38 H38B 109.5 . . ?
H38A C38 H38C 109.5 . . ?
H38B C38 H38C 109.5 . . ?
C37 C39 H39A 109.5 . . ?
C37 C39 H39B 109.5 . . ?
C37 C39 H39C 109.5 . . ?
H39A C39 H39B 109.5 . . ?
H39A C39 H39C 109.5 . . ?
H39B C39 H39C 109.5 . . ?
C37 C40 H40A 109.5 . . ?
C37 C40 H40B 109.5 . . ?
C37 C40 H40C 109.5 . . ?
H40A C40 H40B 109.5 . . ?
H40A C40 H40C 109.5 . . ?
H40B C40 H40C 109.5 . . ?
N2 C41 C42 127.7(3) . . ?
N2 C41 N3 105.9(2) . . ?
N3 C41 C42 126.3(3) . . ?
C43 C42 C41 119.6(3) . . ?
C47 C42 C41 120.7(3) . . ?
C47 C42 C43 119.7(3) . . ?
C42 C43 H43 120.2 . . ?
C44 C43 C42 119.5(3) . . ?
C44 C43 H43 120.2 . . ?
C43 C44 H44 119.7 . . ?
C45 C44 C43 120.5(3) . . ?
C45 C44 H44 119.7 . . ?
C44 C45 H45 119.8 . . ?
C44 C45 C46 120.5(3) . . ?
C46 C45 H45 119.8 . . ?
C45 C46 H46 120.1 . . ?
C45 C46 C47 119.7(3) . . ?
C47 C46 H46 120.1 . . ?
C42 C47 C46 120.1(3) . . ?
C42 C47 H47 120.0 . . ?
C46 C47 H47 120.0 . . ?
C50 C48 C49 110.7(3) . . ?
C51 C48 C49 109.9(3) . . ?
C51 C48 C50 109.4(3) . . ?
N2 C48 C49 111.0(3) . . ?
N2 C48 C50 109.7(2) . . ?
N2 C48 C51 105.9(2) . . ?
C48 C49 H49A 109.5 . . ?
C48 C49 H49B 109.5 . . ?
C48 C49 H49C 109.5 . . ?
H49A C49 H49B 109.5 . . ?
H49A C49 H49C 109.5 . . ?
H49B C49 H49C 109.5 . . ?
C48 C50 H50A 109.5 . . ?
C48 C50 H50B 109.5 . . ?
C48 C50 H50C 109.5 . . ?
H50A C50 H50B 109.5 . . ?
H50A C50 H50C 109.5 . . ?
H50B C50 H50C 109.5 . . ?
C48 C51 H51A 109.5 . . ?
C48 C51 H51B 109.5 . . ?
C48 C51 H51C 109.5 . . ?
H51A C51 H51B 109.5 . . ?
H51A C51 H51C 109.5 . . ?
H51B C51 H51C 109.5 . . ?
C52 C53 D53 120.0 . . ?
C52 C53 C54 120.0 . . ?
C54 C53 D53 120.0 . . ?
C53 C52 D52 120.0 . . ?
C53 C52 C57 120.0 . . ?
C57 C52 D52 120.0 . . ?
C52 C57 D57 120.0 . . ?
C56 C57 C52 120.0 . . ?
C56 C57 D57 120.0 . . ?
C57 C56 D56 120.0 . . ?
C57 C56 C55 120.0 . . ?
C55 C56 D56 120.0 . . ?
C56 C55 D55 120.0 . . ?
C54 C55 C56 120.0 . . ?
C54 C55 D55 120.0 . . ?
C53 C54 D54 120.0 . . ?
C55 C54 C53 120.0 . . ?
C55 C54 D54 120.0 . . ?
C52A C53A D53A 120.0 . . ?
C52A C53A C54A 120.0 . . ?
C54A C53A D53A 120.0 . . ?
C53A C52A D52A 120.0 . . ?
C53A C52A C57A 120.0 . . ?
C57A C52A D52A 120.0 . . ?
C52A C57A D57A 120.0 . . ?
C52A C57A C56A 120.0 . . ?
C56A C57A D57A 120.0 . . ?
C57A C56A D56A 120.0 . . ?
C55A C56A C57A 120.0 . . ?
C55A C56A D56A 120.0 . . ?
C56A C55A D55A 120.0 . . ?
C56A C55A C54A 120.0 . . ?
C54A C55A D55A 120.0 . . ?
C53A C54A D54A 120.0 . . ?
C55A C54A C53A 120.0 . . ?
C55A C54A D54A 120.0 . . ?
C59 C58 D58 119.6 . . ?
C59 C58 C60 120.8(12) . 2_657 ?
C60 C58 D58 119.6 2_657 . ?
C58 C59 D59 120.0 . . ?
C60 C59 C58 120.0(12) . . ?
C60 C59 D59 120.0 . . ?
C58 C60 D60 120.4 2_657 . ?
C59 C60 C58 119.2(10) . 2_657 ?
C59 C60 D60 120.4 . . ?
C62 C61 D61 121.0 . . ?
C63 C61 D61 121.0 2_657 . ?
C63 C61 C62 118.0(18) 2_657 . ?
C61 C62 D62 119.9 . . ?
C63 C62 C61 120.3(17) . . ?
C63 C62 D62 119.9 . . ?
C61 C63 D63 119.1 2_657 . ?
C62 C63 D63 119.1 . . ?
C10 N1 Si2 143.2(2) . . ?
C41 N2 C48 131.4(2) . . ?
C41 N2 Si1 91.09(18) . . ?
C48 N2 Si1 135.5(2) . . ?
C37 N3 Si1 133.8(2) . . ?
C41 N3 C37 130.0(3) . . ?
C41 N3 Si1 90.84(19) . . ?
C26 N4 Si2 137.82(19) . . ?
C30 N4 C26 130.5(2) . . ?
C30 N4 Si2 90.76(18) . . ?
C22 N5 Si2 134.6(2) . . ?
C30 N5 C22 130.6(2) . . ?
C30 N5 Si2 91.94(18) . . ?
Au Si1 Si2 114.49(4) . . ?
N2 Si1 Au 117.11(8) . . ?
N2 Si1 Si2 112.96(8) . . ?
N3 Si1 Au 119.99(8) . . ?
N3 Si1 N2 71.29(11) . . ?
N3 Si1 Si2 114.08(8) . . ?
N1 Si2 N4 125.45(12) . . ?
N1 Si2 N5 119.80(12) . . ?
N1 Si2 Si1 109.75(10) . . ?
N4 Si2 Si1 114.92(8) . . ?
N5 Si2 N4 70.81(11) . . ?
N5 Si2 Si1 110.68(8) . . ?

loop_
_geom_torsion_atom_site_label_1
_geom_torsion_atom_site_label_2
_geom_torsion_atom_site_label_3
_geom_torsion_atom_site_label_4
_geom_torsion
_geom_torsion_site_symmetry_1
_geom_torsion_site_symmetry_2
_geom_torsion_site_symmetry_3
_geom_torsion_site_symmetry_4
_geom_torsion_publ_flag
Au C1 C2 C3 -176.0(3) . . . . ?
Au C1 C2 C7 7.1(5) . . . . ?
Au C1 C6 C5 178.7(2) . . . . ?
Au C1 C6 C9 -0.5(4) . . . . ?
C1 C2 C3 C4 -2.8(5) . . . . ?
C2 C1 C6 C5 -0.1(5) . . . . ?
C2 C1 C6 C9 -179.4(3) . . . . ?
C2 C3 C4 C5 -0.2(5) . . . . ?
C2 C3 C4 C8 179.8(3) . . . . ?
C3 C4 C5 C6 2.9(5) . . . . ?
C4 C5 C6 C1 -2.8(5) . . . . ?
C4 C5 C6 C9 176.5(3) . . . . ?
C6 C1 C2 C3 2.9(5) . . . . ?
C6 C1 C2 C7 -174.1(3) . . . . ?
C7 C2 C3 C4 174.2(4) . . . . ?
C8 C4 C5 C6 -177.0(3) . . . . ?
C10 C11 C12 C13 1.5(5) . . . . ?
C10 C11 C16 C17 148.2(3) . . . . ?
C10 C11 C16 C18 -87.7(4) . . . . ?
C10 C15 C19 C20 86.5(4) . . . . ?
C10 C15 C19 C21 -148.1(3) . . . . ?
C10 N1 Si2 N4 -74.7(4) . . . . ?
C10 N1 Si2 N5 12.1(4) . . . . ?
C10 N1 Si2 Si1 141.7(3) . . . . ?
C11 C10 C15 C14 0.8(4) . . . . ?
C11 C10 C15 C19 -176.9(3) . . . . ?
C11 C10 N1 Si2 -115.4(4) . . . . ?
C11 C12 C13 C14 0.4(5) . . . . ?
C12 C11 C16 C17 -35.7(4) . . . . ?
C12 C11 C16 C18 88.4(4) . . . . ?
C12 C13 C14 C15 -1.8(5) . . . . ?
C13 C14 C15 C10 1.2(5) . . . . ?
C13 C14 C15 C19 178.8(3) . . . . ?
C14 C15 C19 C20 -91.1(3) . . . . ?
C14 C15 C19 C21 34.3(4) . . . . ?
C15 C10 C11 C12 -2.1(4) . . . . ?
C15 C10 C11 C16 174.0(3) . . . . ?
C15 C10 N1 Si2 65.1(5) . . . . ?
C16 C11 C12 C13 -174.5(3) . . . . ?
C22 N5 Si2 N1 40.0(3) . . . . ?
C22 N5 Si2 N4 160.6(3) . . . . ?
C22 N5 Si2 Si1 -89.2(3) . . . . ?
C23 C22 N5 C30 -51.8(4) . . . . ?
C23 C22 N5 Si2 152.9(2) . . . . ?
C24 C22 N5 C30 71.1(4) . . . . ?
C24 C22 N5 Si2 -84.2(3) . . . . ?
C25 C22 N5 C30 -171.6(3) . . . . ?
C25 C22 N5 Si2 33.2(4) . . . . ?
C26 N4 Si2 N1 -76.6(3) . . . . ?
C26 N4 Si2 N5 169.9(3) . . . . ?
C26 N4 Si2 Si1 65.4(3) . . . . ?
C27 C26 N4 C30 63.4(4) . . . . ?
C27 C26 N4 Si2 -102.1(3) . . . . ?
C28 C26 N4 C30 -59.7(4) . . . . ?
C28 C26 N4 Si2 134.8(3) . . . . ?
C29 C26 N4 C30 -177.8(3) . . . . ?
C29 C26 N4 Si2 16.7(4) . . . . ?
C30 C31 C32 C33 180.0(3) . . . . ?
C30 C31 C36 C35 178.4(3) . . . . ?
C30 N4 Si2 N1 114.34(19) . . . . ?
C30 N4 Si2 N5 0.88(16) . . . . ?
C30 N4 Si2 Si1 -103.64(16) . . . . ?
C30 N5 Si2 N1 -121.44(18) . . . . ?
C30 N5 Si2 N4 -0.88(16) . . . . ?
C30 N5 Si2 Si1 109.33(16) . . . . ?
C31 C30 N4 C26 7.8(5) . . . . ?
C31 C30 N4 Si2 178.1(3) . . . . ?
C31 C30 N5 C22 19.3(5) . . . . ?
C31 C30 N5 Si2 -178.1(3) . . . . ?
C31 C32 C33 C34 2.2(5) . . . . ?
C32 C31 C36 C35 -0.8(5) . . . . ?
C32 C33 C34 C35 -2.0(5) . . . . ?
C33 C34 C35 C36 0.4(5) . . . . ?
C34 C35 C36 C31 1.0(5) . . . . ?
C36 C31 C32 C33 -0.8(5) . . . . ?
C37 N3 Si1 Au -49.9(3) . . . . ?
C37 N3 Si1 N2 -161.0(3) . . . . ?
C37 N3 Si1 Si2 91.5(3) . . . . ?
C38 C37 N3 C41 -179.9(3) . . . . ?
C38 C37 N3 Si1 -33.5(4) . . . . ?
C39 C37 N3 C41 61.1(4) . . . . ?
C39 C37 N3 Si1 -152.5(2) . . . . ?
C40 C37 N3 C41 -63.5(4) . . . . ?
C40 C37 N3 Si1 82.8(3) . . . . ?
C41 C42 C43 C44 179.0(3) . . . . ?
C41 C42 C47 C46 -177.9(3) . . . . ?
C41 N2 Si1 Au -108.63(16) . . . . ?
C41 N2 Si1 N3 6.17(16) . . . . ?
C41 N2 Si1 Si2 115.09(15) . . . . ?
C41 N3 Si1 Au 104.99(16) . . . . ?
C41 N3 Si1 N2 -6.12(16) . . . . ?
C41 N3 Si1 Si2 -113.56(15) . . . . ?
C42 C41 N2 C48 4.3(5) . . . . ?
C42 C41 N2 Si1 169.7(3) . . . . ?
C42 C41 N3 C37 -13.3(5) . . . . ?
C42 C41 N3 Si1 -169.8(3) . . . . ?
C42 C43 C44 C45 -1.2(5) . . . . ?
C43 C42 C47 C46 0.7(5) . . . . ?
C43 C44 C45 C46 0.9(5) . . . . ?
C44 C45 C46 C47 0.2(5) . . . . ?
C45 C46 C47 C42 -1.0(5) . . . . ?
C47 C42 C43 C44 0.4(5) . . . . ?
C48 N2 Si1 Au 55.7(3) . . . . ?
C48 N2 Si1 N3 170.5(3) . . . . ?
C48 N2 Si1 Si2 -80.6(3) . . . . ?
C49 C48 N2 C41 -51.9(4) . . . . ?
C49 C48 N2 Si1 149.2(2) . . . . ?
C50 C48 N2 C41 70.8(4) . . . . ?
C50 C48 N2 Si1 -88.1(3) . . . . ?
C51 C48 N2 C41 -171.2(3) . . . . ?
C51 C48 N2 Si1 29.9(4) . . . . ?
C53 C52 C57 C56 0.0 . . . . ?
C52 C53 C54 C55 0.0 . . . . ?
C52 C57 C56 C55 0.0 . . . . ?
C57 C56 C55 C54 0.0 . . . . ?
C56 C55 C54 C53 0.0 . . . . ?
C54 C53 C52 C57 0.0 . . . . ?
C53A C52A C57A C56A 0.0 . . . . ?
C52A C53A C54A C55A 0.0 . . . . ?
C52A C57A C56A C55A 0.0 . . . . ?
C57A C56A C55A C54A 0.0 . . . . ?
C56A C55A C54A C53A 0.0 . . . . ?
C54A C53A C52A C57A 0.0 . . . . ?
C58 C59 C60 C58 1.2(18) . . . 2_657 ?
C60 C58 C59 C60 -1.3(18) 2_657 . . . ?
C61 C62 C63 C61 -1(3) . . . 2_657 ?
C63 C61 C62 C63 1(2) 2_657 . . . ?
N1 C10 C11 C12 178.4(3) . . . . ?
N1 C10 C11 C16 -5.5(4) . . . . ?
N1 C10 C15 C14 -179.7(3) . . . . ?
N1 C10 C15 C19 2.6(4) . . . . ?
N2 C41 C42 C43 95.8(4) . . . . ?
N2 C41 C42 C47 -85.6(4) . . . . ?
N2 C41 N3 C37 164.7(3) . . . . ?
N2 C41 N3 Si1 8.3(2) . . . . ?
N3 C41 C42 C43 -86.5(4) . . . . ?
N3 C41 C42 C47 92.1(4) . . . . ?
N3 C41 N2 C48 -173.7(3) . . . . ?
N3 C41 N2 Si1 -8.3(2) . . . . ?
N4 C30 C31 C32 89.3(4) . . . . ?
N4 C30 C31 C36 -89.9(4) . . . . ?
N4 C30 N5 C22 -161.5(3) . . . . ?
N4 C30 N5 Si2 1.2(2) . . . . ?
N5 C30 C31 C32 -91.5(4) . . . . ?
N5 C30 C31 C36 89.2(4) . . . . ?
N5 C30 N4 C26 -171.5(3) . . . . ?
N5 C30 N4 Si2 -1.2(2) . . . . ?

_shelx_res_file                  
;
TITL xf518a_a.res in P-1
    xf518a.res
    created by SHELXL-2019/2 at 16:25:20 on 25-Jan-2024
REM Old TITL XF518A
REM SHELXT solution in P-1: R1 0.131, Rweak 0.018, Alpha 0.062
REM <I/s> 0.000 for 0 systematic absences, Orientation as input
REM Formula found by SHELXT: C53 N22 Si1 Au
CELL 0.71073 12.4819 15.9578 16.797 71.514 69.239 70.868
ZERR 2 0.0019 0.0012 0.0014 0.006 0.01 0.01
LATT 1
SFAC C H Au D N Si
UNIT 120 148 2 18 10 4
SADI C53 C52 C53A C52A
SADI C59 C58 C60 C59
SADI 0.04 C56 C54 C56A C54A
SADI C53 C54 C53A C54A
SADI C52 C57 C52A C57A
SADI C57 C56 C57A C56A
SADI C56 C55 C56A C55A
SADI C55 C54 C55A C54A
SADI 0.04 C57 C55 C57A C55A
SADI 0.04 C53 C57 C53A C57A
SADI 0.04 C53 C55 C53A C55A
SADI 0.04 C52 C56 C52A C56A
SADI 0.04 C52 C54 C52A C54A
SIMU 0.01 0.02 2 C52 C52A C53A C54 C54A C55 C55A C56 C56A C57 C57A
SIMU 0.01 0.02 2 C58 > C63

L.S. 10 0 0
PLAN  20
SIZE 0.15 0.2 0.305
TEMP -163
CONF
FREE Si2 C30
FREE Si1 C41
BOND
list 4
MORE -1
BOND $H
fmap 2 53
acta
OMIT -3 52
OMIT -3 2 1
OMIT -1 -3 2
OMIT -1 0 21
OMIT 1 2 2
OMIT 1 22 7
OMIT 2 -2 2
REM <olex2.extras>
REM <HklSrc "%.\\XF518A.hkl">
REM </olex2.extras>

WGHT    0.046400    0.897600
FVAR       0.35193   0.76904   0.58223
AU    3    0.121534    0.138442    0.677665    11.00000    0.02052    0.02239 =
         0.02277   -0.00689   -0.00512   -0.00720
C1    1    0.008551    0.061751    0.688775    11.00000    0.02059    0.02502 =
         0.02849   -0.01215   -0.00409   -0.00798
C2    1   -0.036951    0.002643    0.767606    11.00000    0.03384    0.03226 =
         0.02816   -0.00419   -0.00858   -0.01261
C3    1   -0.106811   -0.051605    0.769575    11.00000    0.03491    0.02752 =
         0.02984   -0.00250   -0.00560   -0.01323
AFIX  43
H3    2   -0.133773   -0.092999    0.822574    11.00000   -1.20000
AFIX   0
C4    1   -0.137219   -0.046471    0.697030    11.00000    0.02059    0.02387 =
         0.03492   -0.01071   -0.00553   -0.00463
C5    1   -0.097405    0.014540    0.620013    11.00000    0.01956    0.02494 =
         0.03467   -0.01140   -0.01102   -0.00001
AFIX  43
H5    2   -0.120682    0.021052    0.569879    11.00000   -1.20000
AFIX   0
C6    1   -0.023419    0.066485    0.615480    11.00000    0.02093    0.01796 =
         0.02893   -0.00833   -0.00547   -0.00253
C7    1   -0.016486    0.000190    0.851562    11.00000    0.06731    0.06265 =
         0.03221    0.00237   -0.01621   -0.04092
AFIX 137
H7A   2   -0.083172    0.041855    0.882889    11.00000   -1.50000
H7B   2    0.056416    0.018973    0.838325    11.00000   -1.50000
H7C   2   -0.009390   -0.061855    0.888089    11.00000   -1.50000
AFIX   0
C8    1   -0.212388   -0.105836    0.700253    11.00000    0.02980    0.02961 =
         0.05098   -0.01281   -0.01131   -0.00951
AFIX 137
H8A   2   -0.257465   -0.074734    0.657327    11.00000   -1.50000
H8B   2   -0.267015   -0.117319    0.758911    11.00000   -1.50000
H8C   2   -0.161313   -0.163861    0.686605    11.00000   -1.50000
AFIX   0
C9    1    0.023138    0.127789    0.528507    11.00000    0.03472    0.02834 =
         0.03194   -0.00696   -0.01238   -0.00882
AFIX 137
H9A   2    0.108829    0.105104    0.507114    11.00000   -1.50000
H9B   2    0.005234    0.189857    0.535964    11.00000   -1.50000
H9C   2   -0.014521    0.128076    0.486163    11.00000   -1.50000
AFIX   0
C10   1   -0.091080    0.449702    0.736988    11.00000    0.01918    0.02206 =
         0.01674   -0.00339   -0.00930   -0.00078
C11   1   -0.183157    0.409948    0.746714    11.00000    0.02010    0.02754 =
         0.02018   -0.00364   -0.01033   -0.00211
C12   1   -0.299373    0.450808    0.784003    11.00000    0.01990    0.03322 =
         0.02616   -0.00743   -0.00897   -0.00445
AFIX  43
H12   2   -0.359932    0.422930    0.791510    11.00000   -1.20000
AFIX   0
C13   1   -0.329798    0.531651    0.810778    11.00000    0.01724    0.04192 =
         0.02335   -0.01315   -0.00724    0.00139
AFIX  43
H13   2   -0.409892    0.558732    0.836588    11.00000   -1.20000
AFIX   0
C14   1   -0.240430    0.571715    0.798883    11.00000    0.02672    0.02744 =
         0.02138   -0.01021   -0.01071    0.00266
AFIX  43
H14   2   -0.260714    0.627806    0.815469    11.00000   -1.20000
AFIX   0
C15   1   -0.122146    0.532591    0.763507    11.00000    0.02258    0.02519 =
         0.01796   -0.00452   -0.01061   -0.00141
C16   1   -0.154182    0.326474    0.710935    11.00000    0.01966    0.02801 =
         0.03502   -0.01071   -0.00912   -0.00406
AFIX  13
H16   2   -0.071641    0.291988    0.712028    11.00000   -1.20000
AFIX   0
C17   1   -0.234871    0.261442    0.763428    11.00000    0.03440    0.03493 =
         0.06329   -0.01486   -0.00845   -0.01261
AFIX 137
H17A  2   -0.234518    0.243995    0.824793    11.00000   -1.50000
H17B  2   -0.206239    0.206859    0.739700    11.00000   -1.50000
H17C  2   -0.315506    0.291847    0.759393    11.00000   -1.50000
AFIX   0
C18   1   -0.156519    0.357567    0.615508    11.00000    0.05634    0.04785 =
         0.03968   -0.02517   -0.01706   -0.00466
AFIX 137
H18A  2   -0.133113    0.304215    0.590653    11.00000   -1.50000
H18B  2   -0.101410    0.396585    0.582316    11.00000   -1.50000
H18C  2   -0.236534    0.391840    0.612365    11.00000   -1.50000
AFIX   0
C19   1   -0.027219    0.579661    0.749932    11.00000    0.02476    0.02740 =
         0.02889   -0.00845   -0.01118   -0.00359
AFIX  13
H19   2    0.047183    0.531178    0.752698    11.00000   -1.20000
AFIX   0
C20   1   -0.004194    0.641837    0.657613    11.00000    0.03221    0.03681 =
         0.03786   -0.00098   -0.01244   -0.01386
AFIX 137
H20A  2    0.018201    0.605694    0.614152    11.00000   -1.50000
H20B  2    0.059923    0.669787    0.647798    11.00000   -1.50000
H20C  2   -0.076039    0.689637    0.652083    11.00000   -1.50000
AFIX   0
C21   1   -0.052925    0.632067    0.819099    11.00000    0.04225    0.04280 =
         0.04389   -0.02030   -0.01504   -0.01078
AFIX 137
H21A  2    0.014175    0.657387    0.807694    11.00000   -1.50000
H21B  2   -0.065410    0.590783    0.877112    11.00000   -1.50000
H21C  2   -0.124048    0.681691    0.816915    11.00000   -1.50000
AFIX   0
C22   1    0.077869    0.283698    0.922419    11.00000    0.02138    0.02782 =
         0.01473   -0.00164   -0.00449   -0.00851
C23   1    0.147056    0.228475    0.988877    11.00000    0.02753    0.03366 =
         0.02285    0.00225   -0.00822   -0.00865
AFIX 137
H23A  2    0.179696    0.268730    1.002424    11.00000   -1.50000
H23B  2    0.211604    0.180703    0.964420    11.00000   -1.50000
H23C  2    0.094294    0.200532    1.042461    11.00000   -1.50000
AFIX   0
C24   1   -0.019788    0.361259    0.956996    11.00000    0.02098    0.03842 =
         0.02459   -0.00857   -0.00203   -0.00422
AFIX 137
H24A  2   -0.075646    0.336136    1.010236    11.00000   -1.50000
H24B  2   -0.061334    0.397157    0.912652    11.00000   -1.50000
H24C  2    0.014786    0.400387    0.970346    11.00000   -1.50000
AFIX   0
C25   1    0.023578    0.221911    0.902861    11.00000    0.02956    0.03579 =
         0.02553   -0.00406   -0.00241   -0.01685
AFIX 137
H25A  2   -0.027634    0.193680    0.957276    11.00000   -1.50000
H25B  2    0.086668    0.174325    0.876981    11.00000   -1.50000
H25C  2   -0.023079    0.258148    0.861796    11.00000   -1.50000
AFIX   0
C26   1    0.337516    0.465773    0.673269    11.00000    0.02236    0.02660 =
         0.01950   -0.00314   -0.00424   -0.01235
C27   1    0.463117    0.406527    0.664093    11.00000    0.02132    0.04144 =
         0.03302   -0.00901   -0.00151   -0.00934
AFIX 137
H27A  2    0.482562    0.391978    0.719350    11.00000   -1.50000
H27B  2    0.518425    0.439497    0.617455    11.00000   -1.50000
H27C  2    0.469089    0.350027    0.649577    11.00000   -1.50000
AFIX   0
C28   1    0.320846    0.549106    0.706662    11.00000    0.03691    0.03068 =
         0.02820   -0.00778   -0.00042   -0.01701
AFIX 137
H28A  2    0.236805    0.580068    0.722086    11.00000   -1.50000
H28B  2    0.365334    0.590953    0.660874    11.00000   -1.50000
H28C  2    0.349708    0.529739    0.758440    11.00000   -1.50000
AFIX   0
C29   1    0.310693    0.496402    0.585731    11.00000    0.03315    0.03874 =
         0.02392   -0.00067   -0.00677   -0.01763
AFIX 137
H29A  2    0.321061    0.442899    0.564521    11.00000   -1.50000
H29B  2    0.364655    0.533365    0.543578    11.00000   -1.50000
H29C  2    0.229026    0.532738    0.592516    11.00000   -1.50000
AFIX   0
C30   1    0.232285    0.372012    0.817736    11.00000    0.01490    0.01825 =
         0.02071   -0.00652   -0.00615    0.00088
C31   1    0.289024    0.380463    0.877909    11.00000    0.01839    0.02499 =
         0.01621   -0.00380   -0.00526   -0.00623
C32   1    0.237029    0.449759    0.923349    11.00000    0.02212    0.03082 =
         0.02650   -0.00912   -0.00668   -0.00366
AFIX  43
H32   2    0.165130    0.491750    0.915876    11.00000   -1.20000
AFIX   0
C33   1    0.290512    0.457217    0.979447    11.00000    0.02960    0.03790 =
         0.02937   -0.01803   -0.00721   -0.00257
AFIX  43
H33   2    0.253867    0.503117    1.012036    11.00000   -1.20000
AFIX   0
C34   1    0.396679    0.398261    0.988098    11.00000    0.02778    0.05127 =
         0.02802   -0.01424   -0.01238   -0.01194
AFIX  43
H34   2    0.434227    0.404854    1.025288    11.00000   -1.20000
AFIX   0
C35   1    0.448854    0.329671    0.943079    11.00000    0.02314    0.03839 =
         0.03300   -0.01110   -0.01335   -0.00292
AFIX  43
H35   2    0.521907    0.288977    0.949571    11.00000   -1.20000
AFIX   0
C36   1    0.394765    0.320117    0.888421    11.00000    0.02238    0.02825 =
         0.02451   -0.01106   -0.00782   -0.00296
AFIX  43
H36   2    0.430040    0.272275    0.858143    11.00000   -1.20000
AFIX   0
C37   1    0.456229    0.107147    0.716547    11.00000    0.02310    0.02214 =
         0.02269   -0.00401   -0.01056    0.00009
C38   1    0.370692    0.110393    0.807225    11.00000    0.02592    0.03111 =
         0.02307   -0.00172   -0.00895    0.00167
AFIX 137
H38A  2    0.356274    0.170064    0.819019    11.00000   -1.50000
H38B  2    0.404873    0.062655    0.851149    11.00000   -1.50000
H38C  2    0.295934    0.100546    0.809806    11.00000   -1.50000
AFIX   0
C39   1    0.573336    0.121091    0.712437    11.00000    0.02662    0.02989 =
         0.03340   -0.00272   -0.01741   -0.00093
AFIX 137
H39A  2    0.629606    0.115222    0.655250    11.00000   -1.50000
H39B  2    0.604894    0.075047    0.758539    11.00000   -1.50000
H39C  2    0.560809    0.181968    0.720879    11.00000   -1.50000
AFIX   0
C40   1    0.472176    0.015360    0.697707    11.00000    0.03447    0.02446 =
         0.03221   -0.00437   -0.01354   -0.00186
AFIX 137
H40A  2    0.397075    0.011383    0.694663    11.00000   -1.50000
H40B  2    0.497424   -0.034074    0.744572    11.00000   -1.50000
H40C  2    0.532239    0.010009    0.641824    11.00000   -1.50000
AFIX   0
C41   1    0.432232    0.209487    0.568161    11.00000    0.02088    0.01899 =
         0.02348   -0.00775   -0.00715   -0.00554
C42   1    0.554165    0.182642    0.510619    11.00000    0.01864    0.02471 =
         0.01887   -0.00391   -0.00577   -0.00327
C43   1    0.636500    0.231704    0.495126    11.00000    0.02328    0.02395 =
         0.02843   -0.00361   -0.00760   -0.00540
AFIX  43
H43   2    0.614782    0.282546    0.520291    11.00000   -1.20000
AFIX   0
C44   1    0.750367    0.205712    0.442690    11.00000    0.02016    0.03525 =
         0.03822   -0.00017   -0.00617   -0.00670
AFIX  43
H44   2    0.806249    0.239664    0.431095    11.00000   -1.20000
AFIX   0
C45   1    0.782860    0.131340    0.407458    11.00000    0.02016    0.04143 =
         0.02465   -0.00375    0.00116    0.00425
AFIX  43
H45   2    0.861382    0.113672    0.372341    11.00000   -1.20000
AFIX   0
C46   1    0.702471    0.082113    0.422631    11.00000    0.03159    0.03620 =
         0.02640   -0.01413   -0.00718    0.00570
AFIX  43
H46   2    0.725496    0.030569    0.398228    11.00000   -1.20000
AFIX   0
C47   1    0.587151    0.108270    0.473966    11.00000    0.02470    0.03002 =
         0.02796   -0.00864   -0.00756   -0.00369
AFIX  43
H47   2    0.531119    0.075064    0.483829    11.00000   -1.20000
AFIX   0
C48   1    0.316519    0.305985    0.456535    11.00000    0.02217    0.02808 =
         0.01729   -0.00194   -0.00968   -0.00509
C49   1    0.408708    0.359990    0.398334    11.00000    0.03020    0.03440 =
         0.02164    0.00047   -0.00884   -0.01046
AFIX 137
H49A  2    0.409275    0.403294    0.428430    11.00000   -1.50000
H49B  2    0.389001    0.393258    0.343331    11.00000   -1.50000
H49C  2    0.486898    0.318010    0.385962    11.00000   -1.50000
AFIX   0
C50   1    0.319514    0.233218    0.414113    11.00000    0.03416    0.03779 =
         0.02737   -0.01163   -0.01419   -0.00540
AFIX 137
H50A  2    0.399302    0.193428    0.401871    11.00000   -1.50000
H50B  2    0.297725    0.262612    0.359344    11.00000   -1.50000
H50C  2    0.263435    0.196945    0.453916    11.00000   -1.50000
AFIX   0
C51   1    0.193722    0.369994    0.472292    11.00000    0.02785    0.03099 =
         0.02582   -0.00507   -0.01468   -0.00057
AFIX 137
H51A  2    0.135322    0.335063    0.510297    11.00000   -1.50000
H51B  2    0.175509    0.400041    0.416296    11.00000   -1.50000
H51C  2    0.191332    0.416060    0.500420    11.00000   -1.50000
AFIX  66

PART 1
C53   1    0.272982   -0.152959    0.816226    21.00000    0.07577    0.04623 =
         0.04226    0.00042   -0.01148   -0.01753
AFIX  43
D53   4    0.256734   -0.101797    0.770468    21.00000   -1.20000
AFIX  65
C52   1    0.261512   -0.140335    0.897292    21.00000    0.05307    0.05125 =
         0.04860   -0.00804   -0.01109   -0.01791
AFIX  43
D52   4    0.237425   -0.080543    0.906939    21.00000   -1.20000
AFIX  65
C57   1    0.285285   -0.215193    0.964244    21.00000    0.03708    0.05586 =
         0.04199   -0.00764   -0.01669   -0.01873
AFIX  43
D57   4    0.277446   -0.206565    1.019649    21.00000   -1.20000
AFIX  65
C56   1    0.320529   -0.302678    0.950130    21.00000    0.04027    0.05206 =
         0.04652   -0.00048   -0.02326   -0.01893
AFIX  43
D56   4    0.336777   -0.353840    0.995889    21.00000   -1.20000
AFIX  65
C55   1    0.331999   -0.315304    0.869064    21.00000    0.04290    0.04990 =
         0.04761   -0.00738   -0.01605   -0.01542
AFIX  43
D55   4    0.356086   -0.375096    0.859418    21.00000   -1.20000
AFIX  65
C54   1    0.308226   -0.240446    0.802112    21.00000    0.05455    0.05506 =
         0.03813   -0.00549   -0.01212   -0.01301
AFIX  43
D54   4    0.316065   -0.249075    0.746707    21.00000   -1.20000
AFIX  66

PART 2
C53A  1    0.346102   -0.179917    0.803729   -21.00000    0.06035    0.05176 =
         0.04287   -0.00465   -0.00940   -0.01432
AFIX  43
D53A  4    0.361649   -0.143883    0.745679   -21.00000   -1.20000
AFIX  65
C52A  1    0.306769   -0.139121    0.874173   -21.00000    0.05055    0.04730 =
         0.04120   -0.00515   -0.00511   -0.02380
AFIX  43
D52A  4    0.295434   -0.075205    0.864269   -21.00000   -1.20000
AFIX  65
C57A  1    0.284021   -0.191844    0.959109   -21.00000    0.04258    0.05145 =
         0.04709   -0.00240   -0.00869   -0.02142
AFIX  43
D57A  4    0.257139   -0.163961    1.007254   -21.00000   -1.20000
AFIX  65
C56A  1    0.300606   -0.285363    0.973601   -21.00000    0.03839    0.05238 =
         0.04113   -0.00305   -0.01039   -0.01527
AFIX  43
D56A  4    0.285059   -0.321396    1.031651   -21.00000   -1.20000
AFIX  65
C55A  1    0.339939   -0.326160    0.903158   -21.00000    0.04312    0.05088 =
         0.03900   -0.00455   -0.01055   -0.01904
AFIX  43
D55A  4    0.351274   -0.390076    0.913063   -21.00000   -1.20000
AFIX  65
C54A  1    0.362687   -0.273438    0.818221   -21.00000    0.05347    0.04709 =
         0.04150   -0.01131   -0.00860   -0.01570
AFIX  43
D54A  4    0.389569   -0.301321    0.770076   -21.00000   -1.20000
AFIX   0

PART 1
C58   1    0.445238    0.076664    1.032968    31.00000    0.03955    0.04225 =
         0.03818   -0.00960   -0.01265    0.00382
AFIX  43
D58   4    0.407059    0.130010    1.055310    31.00000   -1.20000
AFIX   0
C59   1    0.388027    0.007869    1.058031    31.00000    0.03682    0.03976 =
         0.03674   -0.00575   -0.01415    0.00419
AFIX  43
D59   4    0.311510    0.013443    1.098333    31.00000   -1.20000
AFIX   0
C60   1    0.441716   -0.068882    1.024690    31.00000    0.03994    0.04052 =
         0.04147   -0.00336   -0.01564   -0.00573
AFIX  43
D60   4    0.402092   -0.115985    1.040833    31.00000   -1.20000
AFIX   0

PART 2
C61   1    0.413527    0.057710    1.051924   -31.00000    0.03248    0.04015 =
         0.03563   -0.00684   -0.01528    0.00055
AFIX  43
D61   4    0.355125    0.096501    1.087549   -31.00000   -1.20000
AFIX   0
C62   1    0.393398   -0.021772    1.047285   -31.00000    0.03701    0.03976 =
         0.03646   -0.00694   -0.01390   -0.00587
AFIX  43
D62   4    0.319858   -0.036863    1.079282   -31.00000   -1.20000
AFIX   0
C63   1    0.479489   -0.077901    0.996706   -31.00000    0.03923    0.03681 =
         0.03837   -0.00926   -0.01764   -0.00525
AFIX  43
D63   4    0.464895   -0.132108    0.995201   -31.00000   -1.20000
AFIX   0

PART 0
N1    5    0.024693    0.406247    0.701509    11.00000    0.01877    0.02288 =
         0.02013   -0.00578   -0.00748   -0.00213
N2    5    0.335982    0.262659    0.544045    11.00000    0.01853    0.02368 =
         0.01860   -0.00652   -0.00664   -0.00376
N3    5    0.396310    0.181955    0.655874    11.00000    0.01808    0.02235 =
         0.01957   -0.00351   -0.00772   -0.00227
N4    5    0.250411    0.412413    0.732516    11.00000    0.01800    0.02270 =
         0.01754   -0.00441   -0.00720   -0.00613
N5    5    0.154765    0.322416    0.836734    11.00000    0.01692    0.02088 =
         0.01755   -0.00465   -0.00492   -0.00358
SI1   6    0.241237    0.231578    0.655621    11.00000    0.01657    0.02161 =
         0.01733   -0.00480   -0.00534   -0.00410
SI2   6    0.148132    0.355631    0.722967    11.00000    0.01458    0.02017 =
         0.01717   -0.00468   -0.00509   -0.00401
HKLF 4


REM  xf518a_a.res in P-1
REM wR2 = 0.0736, GooF = S = 1.038, Restrained GooF = 1.029 for all data
REM R1 = 0.0294 for 10182 Fo > 4sig(Fo) and 0.0353 for all 11285 data
REM 691 parameters refined using 229 restraints

END

WGHT      0.0464      0.8976

REM Highest difference peak  1.094,  deepest hole -0.760,  1-sigma level  0.092
Q1    1   0.2048  0.1417  0.6604  11.00000  0.05    1.09
Q2    1   0.0377  0.1299  0.6901  11.00000  0.05    1.01
Q3    1   0.0829  0.1727  0.6215  11.00000  0.05    0.83
Q4    1   0.0936  0.1194  0.6398  11.00000  0.05    0.70
Q5    1   0.1599  0.1080  0.7384  11.00000  0.05    0.69
Q6    1   0.1629  0.2003  0.6017  11.00000  0.05    0.63
Q7    1   0.1518  0.1506  0.7193  11.00000  0.05    0.58
Q8    1   0.0820  0.0817  0.7533  11.00000  0.05    0.56
Q9    1  -0.0042  0.0794  0.7575  11.00000  0.05    0.39
Q10   1  -0.0515  0.0393  0.6188  11.00000  0.05    0.38
Q11   1   0.1873  0.1716  0.7364  11.00000  0.05    0.37
Q12   1   0.0556  0.3645  0.7378  11.00000  0.05    0.37
Q13   1   0.2686  0.3789  0.8489  11.00000  0.05    0.36
Q14   1   0.1031  0.2529  0.9572  11.00000  0.05    0.36
Q15   1   0.2088  0.3965  0.7212  11.00000  0.05    0.36
Q16   1  -0.2839  0.5429  0.7991  11.00000  0.05    0.35
Q17   1   0.2066  0.3035  0.6985  11.00000  0.05    0.35
Q18   1   0.4279  0.3419  0.9048  11.00000  0.05    0.34
Q19   1   0.3310  0.4183  0.9744  11.00000  0.05    0.34
Q20   1  -0.1380  0.4275  0.7460  11.00000  0.05    0.34
;
_shelx_res_checksum              55472
_olex2_submission_special_instructions 'No special instructions were received'
####################################################################### 
# 
# This file contains crystal structure data downloaded from the 
# Cambridge Structural Database (CSD) hosted by the Cambridge 
# Crystallographic Data Centre (CCDC).
# 
# Full information about CCDC data access policies and citation 
# guidelines are available at http://www.ccdc.cam.ac.uk/access/V1 
# 
# Audit and citation data items may have been added by the CCDC. 
# Please retain this information to preserve the provenance of 
# this file and to allow appropriate attribution of the data. 
# 
#######################################################################

data_xfsi2ag2
_database_code_depnum_ccdc_archive 'CCDC 2393513'
loop_
_audit_author_name
_audit_author_address
'Xiaofei Sun'
;Karlsruhe Institute of Technology (KIT)
Germany
;
_audit_update_record             
;
2024-10-24 deposited with the CCDC.	2025-07-30 downloaded from the CCDC.
;
_audit_creation_date             2024-10-20
_audit_creation_method           
;
Olex2 1.5
(compiled 2024.02.16 svn.r378c4104 for OlexSys, GUI svn.r6928)
;
__shelx_SHELXL_version_number    2019/2

_audit_contact_author            
;
      Prof. Dr. Peter W. Roesky
      Karlsruher Institut fuer Technologie (KIT), CS
      Institut fuer Anorganische Chemie (AOC)
      Lehrstuhl fuer Anorganische Funktionsmaterialien
      Engesserstr. 15, Geb. 30.45
      76131 Karlsruhe 
      Bundesrepublik Deutschland
;
_audit_contact_letter            
;
;
#===================================================

_chemical_name_common            ?
_chemical_name_systematic        ?
_chemical_formula_moiety         'C60 H85 Ag2 N5 Si2'
_chemical_formula_sum            'C60 H85 Ag2 N5 Si2'
_chemical_formula_weight         1148.24
_chemical_melting_point          ?
loop_
_atom_type_symbol
_atom_type_description
_atom_type_scat_dispersion_real
_atom_type_scat_dispersion_imag
_atom_type_scat_source
C C 0.0148 0.0070 'International Tables Vol C Tables 4.2.6.8 and 6.1.1.4'
H H 0.0000 0.0000 'International Tables Vol C Tables 4.2.6.8 and 6.1.1.4'
Ag Ag 0.0963 3.3589 'International Tables Vol C Tables 4.2.6.8 and 6.1.1.4'
N N 0.0253 0.0136 'International Tables Vol C Tables 4.2.6.8 and 6.1.1.4'
Si Si 0.2148 0.2489 'International Tables Vol C Tables 4.2.6.8 and 6.1.1.4'

_shelx_space_group_comment       
;
The symmetry employed for this shelxl refinement is uniquely defined
by the following loop, which should always be used as a source of
symmetry information in preference to the above space-group names.
They are only intended as comments.
;
_space_group_crystal_system      monoclinic
_space_group_IT_number           14
_space_group_name_H-M_alt        'P 1 21/c 1'
_space_group_name_Hall           '-P 2ybc'
loop_
_space_group_symop_operation_xyz
'x, y, z'
'-x, y+1/2, -z+1/2'
'-x, -y, -z'
'x, -y-1/2, z-1/2'

_cell_length_a                   13.0057(10)
_cell_length_b                   25.263(2)
_cell_length_c                   17.7227(15)
_cell_angle_alpha                90
_cell_angle_beta                 98.425(6)
_cell_angle_gamma                90
_cell_volume                     5760.2(8)
_cell_formula_units_Z            4
_cell_measurement_reflns_used    38575
_cell_measurement_temperature    150
_cell_measurement_theta_max      64.64
_cell_measurement_theta_min      2.99
_shelx_estimated_absorpt_T_max   0.638
_shelx_estimated_absorpt_T_min   0.494
_exptl_absorpt_coefficient_mu    4.108
_exptl_absorpt_correction_T_max  1
_exptl_absorpt_correction_T_min  0.3581
_exptl_absorpt_correction_type   multi-scan
_exptl_absorpt_process_details   
;
STOE LANA, absorption correction by scaling of reflection intensities.
J. Koziskova, F. Hahn, J. Richter, J. Kozisek, "Comparison of different
absorption corrections on the model structure of tetrakis(\m~2~-acetato)-
diaqua-di-copper(II)", Acta Chimica Slovaca, vol. 9, no. 2, 2016, pp. 136 - 140.
;
_exptl_absorpt_special_details   ?
_exptl_crystal_colour            colourless
_exptl_crystal_colour_primary    colourless
_exptl_crystal_density_diffrn    1.324
_exptl_crystal_density_meas      ?
_exptl_crystal_density_method    ?
_exptl_crystal_description       block
_exptl_crystal_F_000             2408
_exptl_crystal_size_max          0.2
_exptl_crystal_size_mid          0.2
_exptl_crystal_size_min          0.12
_exptl_transmission_factor_max   ?
_exptl_transmission_factor_min   ?
_diffrn_reflns_av_R_equivalents  0.0204
_diffrn_reflns_av_unetI/netI     0.0293
_diffrn_reflns_Laue_measured_fraction_full 0.985
_diffrn_reflns_Laue_measured_fraction_max 0.943
_diffrn_reflns_limit_h_max       17
_diffrn_reflns_limit_h_min       -13
_diffrn_reflns_limit_k_max       33
_diffrn_reflns_limit_k_min       -31
_diffrn_reflns_limit_l_max       14
_diffrn_reflns_limit_l_min       -23
_diffrn_reflns_number            38672
_diffrn_reflns_point_group_measured_fraction_full 0.985
_diffrn_reflns_point_group_measured_fraction_max 0.943
_diffrn_reflns_theta_full        53.597
_diffrn_reflns_theta_max         64.561
_diffrn_reflns_theta_min         2.988
_diffrn_ambient_temperature      150.00
_diffrn_detector_area_resol_mean 13.33
_diffrn_detector_type            Dectris
_diffrn_measured_fraction_theta_full 0.985
_diffrn_measured_fraction_theta_max 0.943
_diffrn_measurement_device       'Eulerian 4-circle diffractometer'
_diffrn_measurement_device_type  GaJET
_diffrn_measurement_method       'rotation method, \w scans'
_diffrn_radiation_type           GaK\a
_diffrn_radiation_wavelength     1.34143
_diffrn_source                   ?
_reflns_Friedel_coverage         0.000
_reflns_Friedel_fraction_full    .
_reflns_Friedel_fraction_max     .
_reflns_number_gt                11259
_reflns_number_total             13889
_reflns_special_details          
;
 Reflections were merged by SHELXL according to the crystal
 class for the calculation of statistics and refinement.
 
 _reflns_Friedel_fraction is defined as the number of unique
 Friedel pairs measured divided by the number that would be
 possible theoretically, ignoring centric projections and
 systematic absences.
;
_reflns_threshold_expression     'I > 2\s(I)'
_computing_cell_refinement       ?
_computing_data_collection       ?
_computing_data_reduction        ?
_computing_molecular_graphics    'Olex2 1.5 (Dolomanov et al., 2009)'
_computing_publication_material  'Olex2 1.5 (Dolomanov et al., 2009)'
_computing_structure_refinement  'SHELXL 2019/2 (Sheldrick, 2015)'
_computing_structure_solution    'SHELXT  (Sheldrick, 2015)'
_refine_diff_density_max         0.404
_refine_diff_density_min         -0.447
_refine_diff_density_rms         0.057
_refine_ls_extinction_coef       .
_refine_ls_extinction_method     none
_refine_ls_goodness_of_fit_ref   0.952
_refine_ls_hydrogen_treatment    constr
_refine_ls_matrix_type           full
_refine_ls_number_parameters     684
_refine_ls_number_reflns         13889
_refine_ls_number_restraints     160
_refine_ls_R_factor_all          0.0315
_refine_ls_R_factor_gt           0.0232
_refine_ls_restrained_S_all      0.950
_refine_ls_shift/su_max          0.003
_refine_ls_shift/su_mean         0.000
_refine_ls_structure_factor_coef Fsqd
_refine_ls_weighting_details     
'w=1/[\s^2^(Fo^2^)+(0.0355P)^2^] where P=(Fo^2^+2Fc^2^)/3'
_refine_ls_weighting_scheme      calc
_refine_ls_wR_factor_gt          0.0561
_refine_ls_wR_factor_ref         0.0576
_refine_special_details          ?
_olex2_refinement_description    
;
1. Fixed Uiso
 At 1.2 times of:
  All C(H) groups
 At 1.5 times of:
  All C(H,H,H) groups
2. Restrained distances
 N2-C20A \\sim N2-C20B
 with sigma of 0.02
 C20A-C23A \\sim C20B-C21B
 with sigma of 0.02
 C20A-C22A \\sim C20B-C22B
 with sigma of 0.02
 C20A-C21A \\sim C20B-C23B
 with sigma of 0.02
 C23A-C21A \\sim C21B-C23B
 with sigma of 0.04
 C23A-C22A \\sim C21B-C22B
 with sigma of 0.04
 C22A-C21A \\sim C22B-C23B
 with sigma of 0.04
 N2-C23A \\sim N2-C21B
 with sigma of 0.04
 N2-C22A \\sim N2-C22B
 with sigma of 0.04
 N2-C21A \\sim N2-C23B
 with sigma of 0.04
3. Rigid bond restraints
 C20B, C21B, C22B, C23B, C20A, C21A, C22A, C23A
 with sigma for 1-2 distances of 0.01 and sigma for 1-3 distances of 0.01
4. Uiso/Uaniso restraints and constraints
C20B \\sim C21B \\sim C22B \\sim C23B \\sim C20A \\sim C21A \\sim C22A \\sim
C23A: within 2.5A with sigma of 0.01 and sigma for terminal atoms of 0.02
within 2.5A
5. Others
 Sof(C20B)=Sof(C21B)=Sof(H21A)=Sof(H21B)=Sof(H21C)=Sof(C22B)=Sof(H22A)=
 Sof(H22B)=Sof(H22C)=Sof(C23B)=Sof(H23A)=Sof(H23B)=Sof(H23C)=1-FVAR(1)
 Sof(C20A)=Sof(C21A)=Sof(H21D)=Sof(H21E)=Sof(H21F)=Sof(C22A)=Sof(H22D)=
 Sof(H22E)=Sof(H22F)=Sof(C23A)=Sof(H23D)=Sof(H23E)=Sof(H23F)=FVAR(1)
6.a Ternary CH refined with riding coordinates:
 C40(H40), C43(H43)
6.b Aromatic/amide H refined with riding coordinates:
 C3(H3), C5(H5), C12(H12), C14(H14), C25(H25), C26(H26), C27(H27), C28(H28),
 C29(H29), C36(H36), C37(H37), C38(H38), C52(H52), C53(H53), C54(H54), C55(H55),
  C56(H56)
6.c Idealised Me refined as rotating group:
 C7(H7A,H7B,H7C), C8(H8A,H8B,H8C), C9(H9A,H9B,H9C), C16(H16A,H16B,H16C),
 C17(H17A,H17B,H17C), C18(H18A,H18B,H18C), C21B(H21A,H21B,H21C), C22B(H22A,H22B,
 H22C), C23B(H23A,H23B,H23C), C31(H31A,H31B,H31C), C32(H32A,H32B,H32C),
 C33(H33A,H33B,H33C), C41(H41A,H41B,H41C), C42(H42A,H42B,H42C), C44(H44A,H44B,
 H44C), C45(H45A,H45B,H45C), C48(H48A,H48B,H48C), C49(H49A,H49B,H49C), C50(H50A,
 H50B,H50C), C58(H58A,H58B,H58C), C59(H59A,H59B,H59C), C60(H60A,H60B,H60C),
 C21A(H21D,H21E,H21F), C22A(H22D,H22E,H22F), C23A(H23D,H23E,H23F)
;
_atom_sites_solution_hydrogens   geom
_atom_sites_solution_primary     dual
_atom_sites_solution_secondary   ?
loop_
_atom_site_label
_atom_site_type_symbol
_atom_site_fract_x
_atom_site_fract_y
_atom_site_fract_z
_atom_site_U_iso_or_equiv
_atom_site_adp_type
_atom_site_occupancy
_atom_site_site_symmetry_order
_atom_site_calc_flag
_atom_site_refinement_flags_posn
_atom_site_refinement_flags_adp
_atom_site_refinement_flags_occupancy
_atom_site_disorder_assembly
_atom_site_disorder_group
Ag1 Ag 0.73225(2) 0.51671(2) 0.19879(2) 0.02268(3) Uani 1 1 d . . . . .
Ag2 Ag 0.62271(2) 0.47071(2) 0.32998(2) 0.02167(3) Uani 1 1 d . . . . .
Si1 Si 0.65629(3) 0.59671(2) 0.23840(2) 0.01963(9) Uani 1 1 d . . . . .
Si2 Si 0.49267(3) 0.53283(2) 0.27265(2) 0.01809(8) Uani 1 1 d . . . . .
N1 N 0.52218(10) 0.59865(5) 0.24715(7) 0.0185(3) Uani 1 1 d . . . . .
N2 N 0.70009(11) 0.65692(6) 0.19505(8) 0.0238(3) Uani 1 1 d D . . . .
N3 N 0.75088(10) 0.63354(6) 0.31013(8) 0.0230(3) Uani 1 1 d . . . . .
N4 N 0.37328(10) 0.53062(6) 0.31428(7) 0.0219(3) Uani 1 1 d . . . . .
N5 N 0.39220(10) 0.49287(6) 0.20958(7) 0.0209(3) Uani 1 1 d . . . . .
C1 C 0.82372(12) 0.46068(7) 0.14760(9) 0.0223(3) Uani 1 1 d . . . . .
C2 C 0.81089(12) 0.40554(7) 0.14621(9) 0.0225(3) Uani 1 1 d . . . . .
C3 C 0.87690(13) 0.37261(7) 0.11192(9) 0.0237(3) Uani 1 1 d . . . . .
H3 H 0.866494 0.335398 0.112279 0.028 Uiso 1 1 calc R U . . .
C4 C 0.95733(13) 0.39308(7) 0.07736(10) 0.0261(4) Uani 1 1 d . . . . .
C5 C 0.97048(13) 0.44739(7) 0.07816(10) 0.0264(4) Uani 1 1 d . . . . .
H5 H 1.025082 0.462240 0.054808 0.032 Uiso 1 1 calc R U . . .
C6 C 0.90581(13) 0.48092(7) 0.11230(10) 0.0249(3) Uani 1 1 d . . . . .
C7 C 0.72490(14) 0.37952(8) 0.18137(11) 0.0338(4) Uani 1 1 d . . . . .
H7A H 0.731373 0.340968 0.178089 0.051 Uiso 1 1 calc R U . . .
H7B H 0.657470 0.390624 0.153847 0.051 Uiso 1 1 calc R U . . .
H7C H 0.730001 0.390061 0.235000 0.051 Uiso 1 1 calc R U . . .
C8 C 1.02720(16) 0.35690(8) 0.03985(12) 0.0373(5) Uani 1 1 d . . . . .
H8A H 1.020618 0.320621 0.058127 0.056 Uiso 1 1 calc R U . . .
H8B H 1.099466 0.368634 0.052691 0.056 Uiso 1 1 calc R U . . .
H8C H 1.006853 0.357969 -0.015600 0.056 Uiso 1 1 calc R U . . .
C9 C 0.92806(17) 0.53962(8) 0.11340(13) 0.0377(5) Uani 1 1 d . . . . .
H9A H 0.869059 0.558350 0.084467 0.057 Uiso 1 1 calc R U . . .
H9B H 0.990761 0.546303 0.090218 0.057 Uiso 1 1 calc R U . . .
H9C H 0.938810 0.552295 0.166233 0.057 Uiso 1 1 calc R U . . .
C10 C 0.70469(13) 0.40581(7) 0.38951(9) 0.0236(3) Uani 1 1 d . . . . .
C11 C 0.65020(13) 0.36007(7) 0.40555(9) 0.0256(3) Uani 1 1 d . . . . .
C12 C 0.70010(16) 0.31754(7) 0.44613(10) 0.0316(4) Uani 1 1 d . . . . .
H12 H 0.660349 0.287706 0.457079 0.038 Uiso 1 1 calc R U . . .
C13 C 0.80624(17) 0.31799(8) 0.47069(11) 0.0370(4) Uani 1 1 d . . . . .
C14 C 0.86129(15) 0.36256(8) 0.45448(11) 0.0344(4) Uani 1 1 d . . . . .
H14 H 0.934238 0.363774 0.470459 0.041 Uiso 1 1 calc R U . . .
C15 C 0.81221(14) 0.40563(7) 0.41533(10) 0.0278(4) Uani 1 1 d . . . . .
C16 C 0.53489(15) 0.35516(8) 0.37877(11) 0.0350(4) Uani 1 1 d . . . . .
H16A H 0.503754 0.390530 0.373190 0.053 Uiso 1 1 calc R U . . .
H16B H 0.502673 0.334895 0.416244 0.053 Uiso 1 1 calc R U . . .
H16C H 0.523419 0.336871 0.329486 0.053 Uiso 1 1 calc R U . . .
C17 C 0.8594(2) 0.27195(10) 0.51497(16) 0.0628(7) Uani 1 1 d . . . . .
H17A H 0.890497 0.284021 0.565758 0.094 Uiso 1 1 calc R U . . .
H17B H 0.913793 0.257818 0.487810 0.094 Uiso 1 1 calc R U . . .
H17C H 0.808188 0.244187 0.520037 0.094 Uiso 1 1 calc R U . . .
C18 C 0.87731(15) 0.45373(8) 0.40362(12) 0.0379(5) Uani 1 1 d . . . . .
H18A H 0.863352 0.464759 0.350077 0.057 Uiso 1 1 calc R U . . .
H18B H 0.951131 0.444944 0.416922 0.057 Uiso 1 1 calc R U . . .
H18C H 0.859612 0.482651 0.436254 0.057 Uiso 1 1 calc R U . . .
C19 C 0.77482(13) 0.66483(7) 0.25433(10) 0.0239(3) Uani 1 1 d . . . . .
C20B C 0.6818(6) 0.6814(3) 0.1187(3) 0.0285(12) Uani 0.697(19) 1 d D U P A 2
C21B C 0.7816(5) 0.6938(3) 0.0872(4) 0.0422(13) Uani 0.697(19) 1 d D U P A 2
H21A H 0.818059 0.722885 0.116553 0.063 Uiso 0.697(19) 1 calc R U P A 2
H21B H 0.764979 0.704314 0.033591 0.063 Uiso 0.697(19) 1 calc R U P A 2
H21C H 0.826214 0.662402 0.091249 0.063 Uiso 0.697(19) 1 calc R U P A 2
C22B C 0.6183(6) 0.7312(3) 0.1245(4) 0.0449(14) Uani 0.697(19) 1 d D U P A 2
H22A H 0.553405 0.722146 0.143357 0.067 Uiso 0.697(19) 1 calc R U P A 2
H22B H 0.602423 0.747588 0.073979 0.067 Uiso 0.697(19) 1 calc R U P A 2
H22C H 0.658168 0.756108 0.159777 0.067 Uiso 0.697(19) 1 calc R U P A 2
C23B C 0.6194(7) 0.6396(3) 0.0702(3) 0.0534(16) Uani 0.697(19) 1 d D U P A 2
H23A H 0.663175 0.608486 0.065816 0.080 Uiso 0.697(19) 1 calc R U P A 2
H23B H 0.595630 0.653998 0.019301 0.080 Uiso 0.697(19) 1 calc R U P A 2
H23C H 0.559115 0.629315 0.094199 0.080 Uiso 0.697(19) 1 calc R U P A 2
C24 C 0.87146(14) 0.69677(7) 0.25474(10) 0.0288(4) Uani 1 1 d . . . . .
C25 C 0.87689(15) 0.74926(7) 0.27717(10) 0.0308(4) Uani 1 1 d . . . . .
H25 H 0.817982 0.765906 0.292788 0.037 Uiso 1 1 calc R U . . .
C26 C 0.96826(16) 0.77772(8) 0.27692(12) 0.0382(5) Uani 1 1 d . . . . .
H26 H 0.971772 0.813732 0.292518 0.046 Uiso 1 1 calc R U . . .
C27 C 1.05350(17) 0.75387(9) 0.25415(13) 0.0468(5) Uani 1 1 d . . . . .
H27 H 1.115829 0.773451 0.254003 0.056 Uiso 1 1 calc R U . . .
C28 C 1.04893(17) 0.70161(10) 0.23151(15) 0.0506(6) Uani 1 1 d . . . . .
H28 H 1.108044 0.685228 0.215816 0.061 Uiso 1 1 calc R U . . .
C29 C 0.95818(16) 0.67301(8) 0.23166(13) 0.0408(5) Uani 1 1 d . . . . .
H29 H 0.955107 0.637025 0.215944 0.049 Uiso 1 1 calc R U . . .
C30 C 0.81702(13) 0.61964(7) 0.38343(10) 0.0282(4) Uani 1 1 d . . . . .
C31 C 0.74953(14) 0.58450(8) 0.42569(10) 0.0319(4) Uani 1 1 d . . . . .
H31A H 0.687276 0.604055 0.434431 0.048 Uiso 1 1 calc R U . . .
H31B H 0.788857 0.573887 0.474796 0.048 Uiso 1 1 calc R U . . .
H31C H 0.728966 0.552901 0.395085 0.048 Uiso 1 1 calc R U . . .
C32 C 0.91467(14) 0.58949(8) 0.37047(12) 0.0386(5) Uani 1 1 d . . . . .
H32A H 0.895990 0.561725 0.332297 0.058 Uiso 1 1 calc R U . . .
H32B H 0.946679 0.573372 0.418520 0.058 Uiso 1 1 calc R U . . .
H32C H 0.964016 0.614011 0.352269 0.058 Uiso 1 1 calc R U . . .
C33 C 0.84627(18) 0.66905(9) 0.43164(12) 0.0435(5) Uani 1 1 d . . . . .
H33A H 0.887869 0.692740 0.404394 0.065 Uiso 1 1 calc R U . . .
H33B H 0.886774 0.658721 0.480445 0.065 Uiso 1 1 calc R U . . .
H33C H 0.782915 0.687374 0.440969 0.065 Uiso 1 1 calc R U . . .
C34 C 0.45345(12) 0.64506(6) 0.23460(9) 0.0197(3) Uani 1 1 d . . . . .
C35 C 0.46740(13) 0.68982(7) 0.28330(9) 0.0233(3) Uani 1 1 d . . . . .
C36 C 0.40313(14) 0.73410(7) 0.26720(11) 0.0316(4) Uani 1 1 d . . . . .
H36 H 0.412341 0.763542 0.300860 0.038 Uiso 1 1 calc R U . . .
C37 C 0.32754(15) 0.73659(8) 0.20479(12) 0.0357(4) Uani 1 1 d . . . . .
H37 H 0.286446 0.767519 0.194071 0.043 Uiso 1 1 calc R U . . .
C38 C 0.31301(14) 0.69309(8) 0.15828(11) 0.0312(4) Uani 1 1 d . . . . .
H38 H 0.260444 0.694352 0.115026 0.037 Uiso 1 1 calc R U . . .
C39 C 0.37218(13) 0.64688(7) 0.17170(9) 0.0241(3) Uani 1 1 d . . . . .
C40 C 0.54829(14) 0.69543(7) 0.35319(10) 0.0292(4) Uani 1 1 d . . . . .
H40 H 0.590697 0.662290 0.359851 0.035 Uiso 1 1 calc R U . . .
C41 C 0.62012(16) 0.74218(8) 0.34418(13) 0.0407(5) Uani 1 1 d . . . . .
H41A H 0.652585 0.737250 0.298137 0.061 Uiso 1 1 calc R U . . .
H41B H 0.674194 0.744208 0.388831 0.061 Uiso 1 1 calc R U . . .
H41C H 0.579647 0.775037 0.339782 0.061 Uiso 1 1 calc R U . . .
C42 C 0.4979(2) 0.70460(9) 0.42497(12) 0.0491(6) Uani 1 1 d . . . . .
H42A H 0.465525 0.739710 0.422519 0.074 Uiso 1 1 calc R U . . .
H42B H 0.551092 0.702465 0.470147 0.074 Uiso 1 1 calc R U . . .
H42C H 0.444797 0.677495 0.428174 0.074 Uiso 1 1 calc R U . . .
C43 C 0.33682(15) 0.60131(8) 0.11887(10) 0.0356(4) Uani 1 1 d . . . . .
H43 H 0.383955 0.570532 0.133365 0.043 Uiso 1 1 calc R U . . .
C44 C 0.22548(17) 0.58531(10) 0.13047(15) 0.0515(6) Uani 1 1 d . . . . .
H44A H 0.223744 0.578438 0.184687 0.077 Uiso 1 1 calc R U . . .
H44B H 0.204869 0.553255 0.100942 0.077 Uiso 1 1 calc R U . . .
H44C H 0.177252 0.614099 0.113125 0.077 Uiso 1 1 calc R U . . .
C45 C 0.33693(19) 0.61291(12) 0.03483(11) 0.0574(7) Uani 1 1 d . . . . .
H45A H 0.287200 0.641287 0.018629 0.086 Uiso 1 1 calc R U . . .
H45B H 0.316968 0.580935 0.004924 0.086 Uiso 1 1 calc R U . . .
H45C H 0.406680 0.623984 0.026700 0.086 Uiso 1 1 calc R U . . .
C46 C 0.33208(12) 0.49366(7) 0.26464(9) 0.0227(3) Uani 1 1 d . . . . .
C47 C 0.34207(14) 0.55038(7) 0.38633(9) 0.0262(4) Uani 1 1 d . . . . .
C48 C 0.26723(16) 0.59634(8) 0.36758(12) 0.0384(5) Uani 1 1 d . . . . .
H48A H 0.299949 0.623465 0.339501 0.058 Uiso 1 1 calc R U . . .
H48B H 0.249795 0.611552 0.414978 0.058 Uiso 1 1 calc R U . . .
H48C H 0.203712 0.583634 0.336192 0.058 Uiso 1 1 calc R U . . .
C49 C 0.44333(15) 0.56865(8) 0.43387(10) 0.0343(4) Uani 1 1 d . . . . .
H49A H 0.489949 0.538288 0.445109 0.051 Uiso 1 1 calc R U . . .
H49B H 0.428297 0.584184 0.481732 0.051 Uiso 1 1 calc R U . . .
H49C H 0.476716 0.595216 0.405261 0.051 Uiso 1 1 calc R U . . .
C50 C 0.29424(17) 0.50857(8) 0.43190(11) 0.0374(5) Uani 1 1 d . . . . .
H50A H 0.225159 0.499140 0.405449 0.056 Uiso 1 1 calc R U . . .
H50B H 0.288030 0.522528 0.482632 0.056 Uiso 1 1 calc R U . . .
H50C H 0.338636 0.477053 0.437061 0.056 Uiso 1 1 calc R U . . .
C51 C 0.24534(13) 0.45745(7) 0.27668(10) 0.0256(4) Uani 1 1 d . . . . .
C52 C 0.14252(14) 0.47224(9) 0.25341(10) 0.0351(4) Uani 1 1 d . . . . .
H52 H 0.127081 0.503647 0.224471 0.042 Uiso 1 1 calc R U . . .
C53 C 0.06253(15) 0.44087(11) 0.27269(11) 0.0456(6) Uani 1 1 d . . . . .
H53 H -0.007732 0.450964 0.257090 0.055 Uiso 1 1 calc R U . . .
C54 C 0.08458(17) 0.39546(10) 0.31408(12) 0.0452(5) Uani 1 1 d . . . . .
H54 H 0.029498 0.374567 0.327827 0.054 Uiso 1 1 calc R U . . .
C55 C 0.18607(17) 0.37985(9) 0.33593(13) 0.0438(5) Uani 1 1 d . . . . .
H55 H 0.200876 0.348021 0.363959 0.053 Uiso 1 1 calc R U . . .
C56 C 0.26685(15) 0.41089(8) 0.31681(12) 0.0361(4) Uani 1 1 d . . . . .
H56 H 0.336888 0.400039 0.331370 0.043 Uiso 1 1 calc R U . . .
C57 C 0.39513(13) 0.45280(7) 0.14826(10) 0.0260(4) Uani 1 1 d . . . . .
C58 C 0.28830(15) 0.44678(10) 0.09972(12) 0.0427(5) Uani 1 1 d . . . . .
H58A H 0.237577 0.435320 0.132153 0.064 Uiso 1 1 calc R U . . .
H58B H 0.292307 0.420330 0.059815 0.064 Uiso 1 1 calc R U . . .
H58C H 0.266612 0.480848 0.076134 0.064 Uiso 1 1 calc R U . . .
C59 C 0.43241(16) 0.39920(8) 0.18116(11) 0.0349(4) Uani 1 1 d . . . . .
H59A H 0.497370 0.403817 0.216264 0.052 Uiso 1 1 calc R U . . .
H59B H 0.444339 0.375430 0.139608 0.052 Uiso 1 1 calc R U . . .
H59C H 0.379488 0.383918 0.208736 0.052 Uiso 1 1 calc R U . . .
C60 C 0.47299(16) 0.47321(8) 0.09931(11) 0.0342(4) Uani 1 1 d . . . . .
H60A H 0.540486 0.478392 0.131099 0.051 Uiso 1 1 calc R U . . .
H60B H 0.448528 0.506987 0.076088 0.051 Uiso 1 1 calc R U . . .
H60C H 0.480236 0.447427 0.059103 0.051 Uiso 1 1 calc R U . . .
C20A C 0.6810(14) 0.6836(7) 0.1196(8) 0.033(3) Uani 0.303(19) 1 d D U P A 1
C21A C 0.5896(11) 0.6565(7) 0.0709(8) 0.043(2) Uani 0.303(19) 1 d D U P A 1
H21D H 0.577237 0.673206 0.020498 0.065 Uiso 0.303(19) 1 calc R U P A 1
H21E H 0.527276 0.660087 0.095679 0.065 Uiso 0.303(19) 1 calc R U P A 1
H21F H 0.605374 0.618932 0.065370 0.065 Uiso 0.303(19) 1 calc R U P A 1
C22A C 0.6527(16) 0.7416(6) 0.1285(10) 0.052(3) Uani 0.303(19) 1 d D U P A 1
H22D H 0.710185 0.759725 0.160187 0.077 Uiso 0.303(19) 1 calc R U P A 1
H22E H 0.589962 0.743951 0.152889 0.077 Uiso 0.303(19) 1 calc R U P A 1
H22F H 0.639902 0.758369 0.078152 0.077 Uiso 0.303(19) 1 calc R U P A 1
C23A C 0.7718(13) 0.6786(8) 0.0743(10) 0.052(3) Uani 0.303(19) 1 d D U P A 1
H23D H 0.750169 0.691163 0.022055 0.078 Uiso 0.303(19) 1 calc R U P A 1
H23E H 0.793118 0.641425 0.073096 0.078 Uiso 0.303(19) 1 calc R U P A 1
H23F H 0.830297 0.699965 0.098590 0.078 Uiso 0.303(19) 1 calc R U P A 1

loop_
_atom_site_aniso_label
_atom_site_aniso_U_11
_atom_site_aniso_U_22
_atom_site_aniso_U_33
_atom_site_aniso_U_23
_atom_site_aniso_U_13
_atom_site_aniso_U_12
Ag1 0.02041(6) 0.02057(6) 0.02719(6) -0.00328(5) 0.00389(4) 0.00239(4)
Ag2 0.02049(6) 0.02069(6) 0.02297(6) 0.00155(4) 0.00028(4) 0.00234(4)
Si1 0.0184(2) 0.0182(2) 0.0222(2) -0.00172(16) 0.00277(16) -0.00022(16)
Si2 0.01688(19) 0.0188(2) 0.0179(2) -0.00123(16) 0.00031(15) 0.00035(16)
N1 0.0186(6) 0.0181(7) 0.0183(6) -0.0002(5) 0.0012(5) 0.0027(5)
N2 0.0267(7) 0.0210(7) 0.0238(7) 0.0000(5) 0.0039(6) -0.0017(6)
N3 0.0220(7) 0.0213(7) 0.0245(7) -0.0001(5) -0.0001(5) -0.0025(5)
N4 0.0210(6) 0.0251(7) 0.0194(6) -0.0037(5) 0.0023(5) -0.0003(5)
N5 0.0184(6) 0.0248(7) 0.0192(6) -0.0048(5) 0.0017(5) -0.0014(5)
C1 0.0204(7) 0.0238(8) 0.0220(8) -0.0021(6) 0.0012(6) 0.0031(6)
C2 0.0194(7) 0.0241(8) 0.0234(8) -0.0011(6) 0.0007(6) 0.0016(6)
C3 0.0240(8) 0.0204(8) 0.0259(8) -0.0035(6) 0.0009(6) 0.0018(6)
C4 0.0248(8) 0.0287(9) 0.0249(8) -0.0029(7) 0.0042(7) 0.0041(7)
C5 0.0266(8) 0.0277(9) 0.0263(9) -0.0020(7) 0.0084(7) -0.0013(7)
C6 0.0278(8) 0.0221(9) 0.0251(8) -0.0010(7) 0.0051(7) 0.0024(7)
C7 0.0301(9) 0.0290(10) 0.0443(11) -0.0031(8) 0.0121(8) -0.0023(8)
C8 0.0378(10) 0.0334(11) 0.0439(11) -0.0067(9) 0.0168(9) 0.0046(8)
C9 0.0445(11) 0.0246(10) 0.0479(12) -0.0029(8) 0.0198(9) -0.0020(8)
C10 0.0281(8) 0.0221(8) 0.0203(8) 0.0003(6) 0.0022(6) 0.0055(7)
C11 0.0305(9) 0.0265(9) 0.0195(8) -0.0024(7) 0.0022(7) 0.0019(7)
C12 0.0457(11) 0.0219(9) 0.0259(9) 0.0009(7) 0.0009(8) -0.0006(8)
C13 0.0494(12) 0.0256(10) 0.0319(10) 0.0004(8) -0.0076(9) 0.0102(9)
C14 0.0312(9) 0.0329(10) 0.0360(10) -0.0018(8) -0.0048(8) 0.0111(8)
C15 0.0287(9) 0.0278(9) 0.0275(9) -0.0009(7) 0.0059(7) 0.0064(7)
C16 0.0349(10) 0.0347(11) 0.0342(10) 0.0022(8) 0.0004(8) -0.0080(8)
C17 0.0760(18) 0.0356(13) 0.0669(16) 0.0136(12) -0.0227(14) 0.0107(12)
C18 0.0253(9) 0.0386(11) 0.0504(12) 0.0069(9) 0.0074(8) 0.0034(8)
C19 0.0257(8) 0.0178(8) 0.0286(9) -0.0032(6) 0.0049(7) -0.0014(7)
C20B 0.034(2) 0.028(2) 0.024(2) 0.003(2) 0.0084(19) 0.002(2)
C21B 0.049(2) 0.049(3) 0.032(2) 0.0070(19) 0.0184(19) -0.002(2)
C22B 0.053(3) 0.045(3) 0.037(2) 0.016(2) 0.008(2) 0.017(2)
C23B 0.077(4) 0.055(3) 0.0237(17) 0.008(2) -0.005(2) -0.018(3)
C24 0.0276(9) 0.0246(9) 0.0342(9) 0.0010(7) 0.0042(7) -0.0053(7)
C25 0.0326(9) 0.0257(9) 0.0339(9) -0.0002(7) 0.0044(8) -0.0046(7)
C26 0.0414(11) 0.0279(10) 0.0441(11) -0.0007(8) 0.0024(9) -0.0122(9)
C27 0.0361(11) 0.0446(13) 0.0613(14) -0.0040(11) 0.0123(10) -0.0186(10)
C28 0.0357(11) 0.0465(14) 0.0734(16) -0.0113(12) 0.0208(11) -0.0102(10)
C29 0.0351(10) 0.0314(11) 0.0586(13) -0.0096(9) 0.0157(10) -0.0082(8)
C30 0.0266(9) 0.0278(9) 0.0274(9) 0.0018(7) -0.0047(7) -0.0030(7)
C31 0.0313(9) 0.0352(11) 0.0273(9) 0.0049(8) -0.0027(7) -0.0022(8)
C32 0.0252(9) 0.0394(12) 0.0497(12) 0.0099(9) 0.0008(8) 0.0011(8)
C33 0.0519(13) 0.0357(12) 0.0368(11) -0.0021(9) -0.0136(9) -0.0098(10)
C34 0.0199(7) 0.0205(8) 0.0194(7) 0.0030(6) 0.0056(6) 0.0037(6)
C35 0.0262(8) 0.0216(8) 0.0236(8) 0.0010(6) 0.0086(7) 0.0030(7)
C36 0.0344(10) 0.0231(9) 0.0397(10) -0.0007(8) 0.0131(8) 0.0054(8)
C37 0.0316(10) 0.0284(10) 0.0484(12) 0.0088(9) 0.0101(9) 0.0115(8)
C38 0.0259(9) 0.0342(10) 0.0334(10) 0.0107(8) 0.0037(7) 0.0092(8)
C39 0.0232(8) 0.0277(9) 0.0219(8) 0.0061(7) 0.0047(6) 0.0047(7)
C40 0.0377(10) 0.0225(9) 0.0275(9) -0.0054(7) 0.0047(7) 0.0035(7)
C41 0.0397(11) 0.0277(10) 0.0530(13) -0.0091(9) 0.0010(10) 0.0005(9)
C42 0.0818(17) 0.0398(12) 0.0283(10) -0.0072(9) 0.0170(11) 0.0034(12)
C43 0.0363(10) 0.0405(11) 0.0258(9) -0.0029(8) -0.0095(8) 0.0131(9)
C44 0.0401(12) 0.0454(14) 0.0623(15) -0.0029(11) -0.0147(11) -0.0002(10)
C45 0.0538(14) 0.091(2) 0.0242(10) -0.0035(11) -0.0070(9) 0.0244(13)
C46 0.0175(7) 0.0266(9) 0.0230(8) -0.0025(6) -0.0001(6) 0.0007(6)
C47 0.0299(9) 0.0311(9) 0.0195(8) -0.0062(7) 0.0095(7) -0.0023(7)
C48 0.0402(11) 0.0405(12) 0.0368(11) -0.0081(9) 0.0132(9) 0.0080(9)
C49 0.0386(10) 0.0408(11) 0.0240(9) -0.0107(8) 0.0065(8) -0.0089(9)
C50 0.0470(11) 0.0420(12) 0.0254(9) -0.0052(8) 0.0129(8) -0.0124(9)
C51 0.0208(8) 0.0334(10) 0.0228(8) -0.0079(7) 0.0040(6) -0.0050(7)
C52 0.0221(8) 0.0568(13) 0.0262(9) 0.0036(9) 0.0028(7) -0.0019(8)
C53 0.0197(9) 0.0848(18) 0.0319(10) -0.0035(11) 0.0023(8) -0.0117(10)
C54 0.0407(11) 0.0559(15) 0.0420(12) -0.0122(10) 0.0162(10) -0.0230(10)
C55 0.0465(12) 0.0323(11) 0.0568(14) -0.0037(10) 0.0216(11) -0.0078(9)
C56 0.0294(10) 0.0330(11) 0.0474(12) -0.0049(9) 0.0109(9) -0.0020(8)
C57 0.0242(8) 0.0297(9) 0.0240(8) -0.0098(7) 0.0032(7) -0.0029(7)
C58 0.0305(10) 0.0597(14) 0.0354(10) -0.0248(10) -0.0031(8) -0.0029(10)
C59 0.0380(10) 0.0301(10) 0.0386(11) -0.0089(8) 0.0127(8) -0.0016(8)
C60 0.0382(10) 0.0375(11) 0.0297(9) -0.0099(8) 0.0142(8) -0.0026(8)
C20A 0.040(5) 0.036(5) 0.024(5) 0.007(5) 0.006(4) -0.003(5)
C21A 0.047(5) 0.054(6) 0.029(4) 0.009(4) 0.008(4) -0.011(4)
C22A 0.066(7) 0.042(5) 0.040(4) 0.004(4) -0.016(5) 0.014(5)
C23A 0.044(5) 0.070(7) 0.043(6) 0.013(5) 0.013(4) 0.003(5)

_geom_special_details            
;
 All esds (except the esd in the dihedral angle between two l.s. planes)
 are estimated using the full covariance matrix.  The cell esds are taken
 into account individually in the estimation of esds in distances, angles
 and torsion angles; correlations between esds in cell parameters are only
 used when they are defined by crystal symmetry.  An approximate (isotropic)
 treatment of cell esds is used for estimating esds involving l.s. planes.
;
loop_
_geom_bond_atom_site_label_1
_geom_bond_atom_site_label_2
_geom_bond_distance
_geom_bond_site_symmetry_2
_geom_bond_publ_flag
Ag1 Ag2 3.1235(3) . ?
Ag1 Si1 2.3993(5) . ?
Ag1 C1 2.1350(16) . ?
Ag2 Si2 2.4191(5) . ?
Ag2 C10 2.1468(17) . ?
Si1 N1 1.7741(13) . ?
Si1 N2 1.8322(15) . ?
Si1 N3 1.8807(15) . ?
Si1 C19 2.3001(17) . ?
Si2 N1 1.7796(14) . ?
Si2 N4 1.8150(14) . ?
Si2 N5 1.8837(14) . ?
Si2 C46 2.2966(16) . ?
N1 C34 1.471(2) . ?
N2 C19 1.338(2) . ?
N2 C20B 1.474(6) . ?
N2 C20A 1.485(13) . ?
N3 C19 1.338(2) . ?
N3 C30 1.491(2) . ?
N4 C46 1.340(2) . ?
N4 C47 1.482(2) . ?
N5 C46 1.337(2) . ?
N5 C57 1.490(2) . ?
C1 C2 1.403(2) . ?
C1 C6 1.410(2) . ?
C2 C3 1.397(2) . ?
C2 C7 1.508(2) . ?
C3 H3 0.9500 . ?
C3 C4 1.387(2) . ?
C4 C5 1.383(3) . ?
C4 C8 1.510(2) . ?
C5 H5 0.9500 . ?
C5 C6 1.393(2) . ?
C6 C9 1.510(2) . ?
C7 H7A 0.9800 . ?
C7 H7B 0.9800 . ?
C7 H7C 0.9800 . ?
C8 H8A 0.9800 . ?
C8 H8B 0.9800 . ?
C8 H8C 0.9800 . ?
C9 H9A 0.9800 . ?
C9 H9B 0.9800 . ?
C9 H9C 0.9800 . ?
C10 C11 1.406(2) . ?
C10 C15 1.406(2) . ?
C11 C12 1.399(2) . ?
C11 C16 1.510(3) . ?
C12 H12 0.9500 . ?
C12 C13 1.385(3) . ?
C13 C14 1.387(3) . ?
C13 C17 1.512(3) . ?
C14 H14 0.9500 . ?
C14 C15 1.394(3) . ?
C15 C18 1.513(3) . ?
C16 H16A 0.9800 . ?
C16 H16B 0.9800 . ?
C16 H16C 0.9800 . ?
C17 H17A 0.9800 . ?
C17 H17B 0.9800 . ?
C17 H17C 0.9800 . ?
C18 H18A 0.9800 . ?
C18 H18B 0.9800 . ?
C18 H18C 0.9800 . ?
C19 C24 1.493(2) . ?
C20B C21B 1.519(6) . ?
C20B C22B 1.518(6) . ?
C20B C23B 1.519(6) . ?
C21B H21A 0.9800 . ?
C21B H21B 0.9800 . ?
C21B H21C 0.9800 . ?
C22B H22A 0.9800 . ?
C22B H22B 0.9800 . ?
C22B H22C 0.9800 . ?
C23B H23A 0.9800 . ?
C23B H23B 0.9800 . ?
C23B H23C 0.9800 . ?
C24 C25 1.383(3) . ?
C24 C29 1.391(3) . ?
C25 H25 0.9500 . ?
C25 C26 1.389(3) . ?
C26 H26 0.9500 . ?
C26 C27 1.373(3) . ?
C27 H27 0.9500 . ?
C27 C28 1.379(3) . ?
C28 H28 0.9500 . ?
C28 C29 1.384(3) . ?
C29 H29 0.9500 . ?
C30 C31 1.521(2) . ?
C30 C32 1.527(3) . ?
C30 C33 1.529(3) . ?
C31 H31A 0.9800 . ?
C31 H31B 0.9800 . ?
C31 H31C 0.9800 . ?
C32 H32A 0.9800 . ?
C32 H32B 0.9800 . ?
C32 H32C 0.9800 . ?
C33 H33A 0.9800 . ?
C33 H33B 0.9800 . ?
C33 H33C 0.9800 . ?
C34 C35 1.418(2) . ?
C34 C39 1.420(2) . ?
C35 C36 1.401(2) . ?
C35 C40 1.510(2) . ?
C36 H36 0.9500 . ?
C36 C37 1.369(3) . ?
C37 H37 0.9500 . ?
C37 C38 1.370(3) . ?
C38 H38 0.9500 . ?
C38 C39 1.399(2) . ?
C39 C43 1.513(3) . ?
C40 H40 1.0000 . ?
C40 C41 1.529(3) . ?
C40 C42 1.532(3) . ?
C41 H41A 0.9800 . ?
C41 H41B 0.9800 . ?
C41 H41C 0.9800 . ?
C42 H42A 0.9800 . ?
C42 H42B 0.9800 . ?
C42 H42C 0.9800 . ?
C43 H43 1.0000 . ?
C43 C44 1.546(3) . ?
C43 C45 1.518(3) . ?
C44 H44A 0.9800 . ?
C44 H44B 0.9800 . ?
C44 H44C 0.9800 . ?
C45 H45A 0.9800 . ?
C45 H45B 0.9800 . ?
C45 H45C 0.9800 . ?
C46 C51 1.492(2) . ?
C47 C48 1.520(3) . ?
C47 C49 1.527(3) . ?
C47 C50 1.517(3) . ?
C48 H48A 0.9800 . ?
C48 H48B 0.9800 . ?
C48 H48C 0.9800 . ?
C49 H49A 0.9800 . ?
C49 H49B 0.9800 . ?
C49 H49C 0.9800 . ?
C50 H50A 0.9800 . ?
C50 H50B 0.9800 . ?
C50 H50C 0.9800 . ?
C51 C52 1.391(2) . ?
C51 C56 1.382(3) . ?
C52 H52 0.9500 . ?
C52 C53 1.390(3) . ?
C53 H53 0.9500 . ?
C53 C54 1.369(3) . ?
C54 H54 0.9500 . ?
C54 C55 1.378(3) . ?
C55 H55 0.9500 . ?
C55 C56 1.392(3) . ?
C56 H56 0.9500 . ?
C57 C58 1.531(2) . ?
C57 C59 1.525(3) . ?
C57 C60 1.517(2) . ?
C58 H58A 0.9800 . ?
C58 H58B 0.9800 . ?
C58 H58C 0.9800 . ?
C59 H59A 0.9800 . ?
C59 H59B 0.9800 . ?
C59 H59C 0.9800 . ?
C60 H60A 0.9800 . ?
C60 H60B 0.9800 . ?
C60 H60C 0.9800 . ?
C20A C21A 1.525(14) . ?
C20A C22A 1.525(14) . ?
C20A C23A 1.527(14) . ?
C21A H21D 0.9800 . ?
C21A H21E 0.9800 . ?
C21A H21F 0.9800 . ?
C22A H22D 0.9800 . ?
C22A H22E 0.9800 . ?
C22A H22F 0.9800 . ?
C23A H23D 0.9800 . ?
C23A H23E 0.9800 . ?
C23A H23F 0.9800 . ?

loop_
_geom_angle_atom_site_label_1
_geom_angle_atom_site_label_2
_geom_angle_atom_site_label_3
_geom_angle
_geom_angle_site_symmetry_1
_geom_angle_site_symmetry_3
_geom_angle_publ_flag
Si1 Ag1 Ag2 80.986(12) . . ?
C1 Ag1 Ag2 114.39(5) . . ?
C1 Ag1 Si1 164.11(5) . . ?
Si2 Ag2 Ag1 79.226(12) . . ?
C10 Ag2 Ag1 113.71(4) . . ?
C10 Ag2 Si2 165.52(5) . . ?
N1 Si1 Ag1 120.07(5) . . ?
N1 Si1 N2 112.57(7) . . ?
N1 Si1 N3 118.78(6) . . ?
N1 Si1 C19 128.20(6) . . ?
N2 Si1 Ag1 114.20(5) . . ?
N2 Si1 N3 70.12(6) . . ?
N2 Si1 C19 35.54(6) . . ?
N3 Si1 Ag1 110.97(5) . . ?
N3 Si1 C19 35.57(6) . . ?
C19 Si1 Ag1 111.65(4) . . ?
N1 Si2 Ag2 123.31(5) . . ?
N1 Si2 N4 111.17(6) . . ?
N1 Si2 N5 120.45(6) . . ?
N1 Si2 C46 127.95(6) . . ?
N4 Si2 Ag2 113.35(5) . . ?
N4 Si2 N5 70.39(6) . . ?
N4 Si2 C46 35.65(6) . . ?
N5 Si2 Ag2 106.44(5) . . ?
N5 Si2 C46 35.60(5) . . ?
C46 Si2 Ag2 108.66(5) . . ?
Si1 N1 Si2 104.35(7) . . ?
C34 N1 Si1 126.30(10) . . ?
C34 N1 Si2 129.35(10) . . ?
C19 N2 Si1 91.69(10) . . ?
C19 N2 C20B 131.2(3) . . ?
C19 N2 C20A 130.2(7) . . ?
C20B N2 Si1 135.6(3) . . ?
C20A N2 Si1 137.1(7) . . ?
C19 N3 Si1 89.58(10) . . ?
C19 N3 C30 128.04(14) . . ?
C30 N3 Si1 135.16(11) . . ?
C46 N4 Si2 92.19(10) . . ?
C46 N4 C47 131.82(14) . . ?
C47 N4 Si2 134.31(11) . . ?
C46 N5 Si2 89.30(10) . . ?
C46 N5 C57 128.53(14) . . ?
C57 N5 Si2 135.02(10) . . ?
C2 C1 Ag1 126.42(12) . . ?
C2 C1 C6 116.62(14) . . ?
C6 C1 Ag1 116.96(12) . . ?
C1 C2 C7 121.26(15) . . ?
C3 C2 C1 121.33(15) . . ?
C3 C2 C7 117.41(16) . . ?
C2 C3 H3 119.3 . . ?
C4 C3 C2 121.43(16) . . ?
C4 C3 H3 119.3 . . ?
C3 C4 C8 120.67(17) . . ?
C5 C4 C3 117.74(15) . . ?
C5 C4 C8 121.58(16) . . ?
C4 C5 H5 119.1 . . ?
C4 C5 C6 121.76(16) . . ?
C6 C5 H5 119.1 . . ?
C1 C6 C9 120.42(15) . . ?
C5 C6 C1 121.12(16) . . ?
C5 C6 C9 118.42(15) . . ?
C2 C7 H7A 109.5 . . ?
C2 C7 H7B 109.5 . . ?
C2 C7 H7C 109.5 . . ?
H7A C7 H7B 109.5 . . ?
H7A C7 H7C 109.5 . . ?
H7B C7 H7C 109.5 . . ?
C4 C8 H8A 109.5 . . ?
C4 C8 H8B 109.5 . . ?
C4 C8 H8C 109.5 . . ?
H8A C8 H8B 109.5 . . ?
H8A C8 H8C 109.5 . . ?
H8B C8 H8C 109.5 . . ?
C6 C9 H9A 109.5 . . ?
C6 C9 H9B 109.5 . . ?
C6 C9 H9C 109.5 . . ?
H9A C9 H9B 109.5 . . ?
H9A C9 H9C 109.5 . . ?
H9B C9 H9C 109.5 . . ?
C11 C10 Ag2 119.88(12) . . ?
C11 C10 C15 115.99(15) . . ?
C15 C10 Ag2 124.13(13) . . ?
C10 C11 C16 120.70(16) . . ?
C12 C11 C10 121.71(17) . . ?
C12 C11 C16 117.58(16) . . ?
C11 C12 H12 119.3 . . ?
C13 C12 C11 121.42(18) . . ?
C13 C12 H12 119.3 . . ?
C12 C13 C14 117.54(17) . . ?
C12 C13 C17 121.0(2) . . ?
C14 C13 C17 121.4(2) . . ?
C13 C14 H14 119.2 . . ?
C13 C14 C15 121.62(18) . . ?
C15 C14 H14 119.2 . . ?
C10 C15 C18 120.17(16) . . ?
C14 C15 C10 121.70(17) . . ?
C14 C15 C18 118.08(17) . . ?
C11 C16 H16A 109.5 . . ?
C11 C16 H16B 109.5 . . ?
C11 C16 H16C 109.5 . . ?
H16A C16 H16B 109.5 . . ?
H16A C16 H16C 109.5 . . ?
H16B C16 H16C 109.5 . . ?
C13 C17 H17A 109.5 . . ?
C13 C17 H17B 109.5 . . ?
C13 C17 H17C 109.5 . . ?
H17A C17 H17B 109.5 . . ?
H17A C17 H17C 109.5 . . ?
H17B C17 H17C 109.5 . . ?
C15 C18 H18A 109.5 . . ?
C15 C18 H18B 109.5 . . ?
C15 C18 H18C 109.5 . . ?
H18A C18 H18B 109.5 . . ?
H18A C18 H18C 109.5 . . ?
H18B C18 H18C 109.5 . . ?
N2 C19 Si1 52.77(8) . . ?
N2 C19 N3 105.74(14) . . ?
N2 C19 C24 126.80(15) . . ?
N3 C19 Si1 54.85(8) . . ?
N3 C19 C24 127.06(16) . . ?
C24 C19 Si1 162.51(12) . . ?
N2 C20B C21B 113.1(5) . . ?
N2 C20B C22B 107.6(5) . . ?
N2 C20B C23B 103.3(5) . . ?
C22B C20B C21B 110.8(5) . . ?
C22B C20B C23B 111.3(5) . . ?
C23B C20B C21B 110.5(5) . . ?
C20B C21B H21A 109.5 . . ?
C20B C21B H21B 109.5 . . ?
C20B C21B H21C 109.5 . . ?
H21A C21B H21B 109.5 . . ?
H21A C21B H21C 109.5 . . ?
H21B C21B H21C 109.5 . . ?
C20B C22B H22A 109.5 . . ?
C20B C22B H22B 109.5 . . ?
C20B C22B H22C 109.5 . . ?
H22A C22B H22B 109.5 . . ?
H22A C22B H22C 109.5 . . ?
H22B C22B H22C 109.5 . . ?
C20B C23B H23A 109.5 . . ?
C20B C23B H23B 109.5 . . ?
C20B C23B H23C 109.5 . . ?
H23A C23B H23B 109.5 . . ?
H23A C23B H23C 109.5 . . ?
H23B C23B H23C 109.5 . . ?
C25 C24 C19 121.81(16) . . ?
C25 C24 C29 119.26(17) . . ?
C29 C24 C19 118.93(16) . . ?
C24 C25 H25 119.9 . . ?
C24 C25 C26 120.18(18) . . ?
C26 C25 H25 119.9 . . ?
C25 C26 H26 119.9 . . ?
C27 C26 C25 120.1(2) . . ?
C27 C26 H26 119.9 . . ?
C26 C27 H27 119.9 . . ?
C26 C27 C28 120.23(19) . . ?
C28 C27 H27 119.9 . . ?
C27 C28 H28 120.0 . . ?
C27 C28 C29 120.0(2) . . ?
C29 C28 H28 120.0 . . ?
C24 C29 H29 119.9 . . ?
C28 C29 C24 120.2(2) . . ?
C28 C29 H29 119.9 . . ?
N3 C30 C31 105.41(14) . . ?
N3 C30 C32 111.89(15) . . ?
N3 C30 C33 111.04(15) . . ?
C31 C30 C32 109.61(16) . . ?
C31 C30 C33 108.41(16) . . ?
C32 C30 C33 110.30(16) . . ?
C30 C31 H31A 109.5 . . ?
C30 C31 H31B 109.5 . . ?
C30 C31 H31C 109.5 . . ?
H31A C31 H31B 109.5 . . ?
H31A C31 H31C 109.5 . . ?
H31B C31 H31C 109.5 . . ?
C30 C32 H32A 109.5 . . ?
C30 C32 H32B 109.5 . . ?
C30 C32 H32C 109.5 . . ?
H32A C32 H32B 109.5 . . ?
H32A C32 H32C 109.5 . . ?
H32B C32 H32C 109.5 . . ?
C30 C33 H33A 109.5 . . ?
C30 C33 H33B 109.5 . . ?
C30 C33 H33C 109.5 . . ?
H33A C33 H33B 109.5 . . ?
H33A C33 H33C 109.5 . . ?
H33B C33 H33C 109.5 . . ?
C35 C34 N1 121.52(14) . . ?
C35 C34 C39 117.78(14) . . ?
C39 C34 N1 120.68(14) . . ?
C34 C35 C40 125.87(15) . . ?
C36 C35 C34 119.58(16) . . ?
C36 C35 C40 114.55(15) . . ?
C35 C36 H36 118.7 . . ?
C37 C36 C35 122.52(18) . . ?
C37 C36 H36 118.7 . . ?
C36 C37 H37 121.0 . . ?
C36 C37 C38 117.94(17) . . ?
C38 C37 H37 121.0 . . ?
C37 C38 H38 118.6 . . ?
C37 C38 C39 122.89(17) . . ?
C39 C38 H38 118.6 . . ?
C34 C39 C43 125.81(15) . . ?
C38 C39 C34 119.21(16) . . ?
C38 C39 C43 114.84(16) . . ?
C35 C40 H40 108.9 . . ?
C35 C40 C41 110.49(15) . . ?
C35 C40 C42 111.34(16) . . ?
C41 C40 H40 108.9 . . ?
C41 C40 C42 108.21(16) . . ?
C42 C40 H40 108.9 . . ?
C40 C41 H41A 109.5 . . ?
C40 C41 H41B 109.5 . . ?
C40 C41 H41C 109.5 . . ?
H41A C41 H41B 109.5 . . ?
H41A C41 H41C 109.5 . . ?
H41B C41 H41C 109.5 . . ?
C40 C42 H42A 109.5 . . ?
C40 C42 H42B 109.5 . . ?
C40 C42 H42C 109.5 . . ?
H42A C42 H42B 109.5 . . ?
H42A C42 H42C 109.5 . . ?
H42B C42 H42C 109.5 . . ?
C39 C43 H43 108.3 . . ?
C39 C43 C44 108.81(16) . . ?
C39 C43 C45 114.61(19) . . ?
C44 C43 H43 108.3 . . ?
C45 C43 H43 108.3 . . ?
C45 C43 C44 108.45(18) . . ?
C43 C44 H44A 109.5 . . ?
C43 C44 H44B 109.5 . . ?
C43 C44 H44C 109.5 . . ?
H44A C44 H44B 109.5 . . ?
H44A C44 H44C 109.5 . . ?
H44B C44 H44C 109.5 . . ?
C43 C45 H45A 109.5 . . ?
C43 C45 H45B 109.5 . . ?
C43 C45 H45C 109.5 . . ?
H45A C45 H45B 109.5 . . ?
H45A C45 H45C 109.5 . . ?
H45B C45 H45C 109.5 . . ?
N4 C46 Si2 52.16(8) . . ?
N4 C46 C51 124.86(14) . . ?
N5 C46 Si2 55.10(8) . . ?
N5 C46 N4 105.63(14) . . ?
N5 C46 C51 129.08(15) . . ?
C51 C46 Si2 162.80(13) . . ?
N4 C47 C48 108.44(14) . . ?
N4 C47 C49 104.73(13) . . ?
N4 C47 C50 114.19(15) . . ?
C48 C47 C49 111.24(16) . . ?
C50 C47 C48 110.40(16) . . ?
C50 C47 C49 107.73(15) . . ?
C47 C48 H48A 109.5 . . ?
C47 C48 H48B 109.5 . . ?
C47 C48 H48C 109.5 . . ?
H48A C48 H48B 109.5 . . ?
H48A C48 H48C 109.5 . . ?
H48B C48 H48C 109.5 . . ?
C47 C49 H49A 109.5 . . ?
C47 C49 H49B 109.5 . . ?
C47 C49 H49C 109.5 . . ?
H49A C49 H49B 109.5 . . ?
H49A C49 H49C 109.5 . . ?
H49B C49 H49C 109.5 . . ?
C47 C50 H50A 109.5 . . ?
C47 C50 H50B 109.5 . . ?
C47 C50 H50C 109.5 . . ?
H50A C50 H50B 109.5 . . ?
H50A C50 H50C 109.5 . . ?
H50B C50 H50C 109.5 . . ?
C52 C51 C46 120.45(17) . . ?
C56 C51 C46 119.68(16) . . ?
C56 C51 C52 119.64(17) . . ?
C51 C52 H52 120.2 . . ?
C53 C52 C51 119.7(2) . . ?
C53 C52 H52 120.2 . . ?
C52 C53 H53 119.9 . . ?
C54 C53 C52 120.26(19) . . ?
C54 C53 H53 119.9 . . ?
C53 C54 H54 119.8 . . ?
C53 C54 C55 120.49(19) . . ?
C55 C54 H54 119.8 . . ?
C54 C55 H55 120.1 . . ?
C54 C55 C56 119.8(2) . . ?
C56 C55 H55 120.1 . . ?
C51 C56 C55 120.11(19) . . ?
C51 C56 H56 119.9 . . ?
C55 C56 H56 119.9 . . ?
N5 C57 C58 111.05(14) . . ?
N5 C57 C59 111.42(14) . . ?
N5 C57 C60 106.07(14) . . ?
C59 C57 C58 109.77(16) . . ?
C60 C57 C58 109.83(16) . . ?
C60 C57 C59 108.60(15) . . ?
C57 C58 H58A 109.5 . . ?
C57 C58 H58B 109.5 . . ?
C57 C58 H58C 109.5 . . ?
H58A C58 H58B 109.5 . . ?
H58A C58 H58C 109.5 . . ?
H58B C58 H58C 109.5 . . ?
C57 C59 H59A 109.5 . . ?
C57 C59 H59B 109.5 . . ?
C57 C59 H59C 109.5 . . ?
H59A C59 H59B 109.5 . . ?
H59A C59 H59C 109.5 . . ?
H59B C59 H59C 109.5 . . ?
C57 C60 H60A 109.5 . . ?
C57 C60 H60B 109.5 . . ?
C57 C60 H60C 109.5 . . ?
H60A C60 H60B 109.5 . . ?
H60A C60 H60C 109.5 . . ?
H60B C60 H60C 109.5 . . ?
N2 C20A C21A 108.6(11) . . ?
N2 C20A C22A 110.7(12) . . ?
N2 C20A C23A 113.4(12) . . ?
C21A C20A C23A 105.3(12) . . ?
C22A C20A C21A 108.0(11) . . ?
C22A C20A C23A 110.5(12) . . ?
C20A C21A H21D 109.5 . . ?
C20A C21A H21E 109.5 . . ?
C20A C21A H21F 109.5 . . ?
H21D C21A H21E 109.5 . . ?
H21D C21A H21F 109.5 . . ?
H21E C21A H21F 109.5 . . ?
C20A C22A H22D 109.5 . . ?
C20A C22A H22E 109.5 . . ?
C20A C22A H22F 109.5 . . ?
H22D C22A H22E 109.5 . . ?
H22D C22A H22F 109.5 . . ?
H22E C22A H22F 109.5 . . ?
C20A C23A H23D 109.5 . . ?
C20A C23A H23E 109.5 . . ?
C20A C23A H23F 109.5 . . ?
H23D C23A H23E 109.5 . . ?
H23D C23A H23F 109.5 . . ?
H23E C23A H23F 109.5 . . ?

loop_
_geom_torsion_atom_site_label_1
_geom_torsion_atom_site_label_2
_geom_torsion_atom_site_label_3
_geom_torsion_atom_site_label_4
_geom_torsion
_geom_torsion_site_symmetry_1
_geom_torsion_site_symmetry_2
_geom_torsion_site_symmetry_3
_geom_torsion_site_symmetry_4
_geom_torsion_publ_flag
Ag1 Si1 N1 Si2 30.36(8) . . . . ?
Ag1 Si1 N1 C34 -148.94(11) . . . . ?
Ag1 Si1 N2 C19 -93.82(9) . . . . ?
Ag1 Si1 N2 C20B 72.6(4) . . . . ?
Ag1 Si1 N2 C20A 75.0(10) . . . . ?
Ag1 Si1 N3 C19 98.23(9) . . . . ?
Ag1 Si1 N3 C30 -51.83(16) . . . . ?
Ag1 C1 C2 C3 -178.92(12) . . . . ?
Ag1 C1 C2 C7 1.4(2) . . . . ?
Ag1 C1 C6 C5 179.24(13) . . . . ?
Ag1 C1 C6 C9 1.6(2) . . . . ?
Ag2 Si2 N1 Si1 21.54(8) . . . . ?
Ag2 Si2 N1 C34 -159.19(11) . . . . ?
Ag2 Si2 N4 C46 -89.76(10) . . . . ?
Ag2 Si2 N4 C47 76.13(16) . . . . ?
Ag2 Si2 N5 C46 99.25(9) . . . . ?
Ag2 Si2 N5 C57 -51.10(17) . . . . ?
Ag2 C10 C11 C12 -178.11(13) . . . . ?
Ag2 C10 C11 C16 2.3(2) . . . . ?
Ag2 C10 C15 C14 179.29(13) . . . . ?
Ag2 C10 C15 C18 1.6(2) . . . . ?
Si1 N1 C34 C35 -66.50(18) . . . . ?
Si1 N1 C34 C39 111.88(15) . . . . ?
Si1 N2 C19 N3 -15.11(13) . . . . ?
Si1 N2 C19 C24 158.05(16) . . . . ?
Si1 N2 C20B C21B -126.3(5) . . . . ?
Si1 N2 C20B C22B 111.0(5) . . . . ?
Si1 N2 C20B C23B -6.8(7) . . . . ?
Si1 N2 C20A C21A 10.6(18) . . . . ?
Si1 N2 C20A C22A 129.0(11) . . . . ?
Si1 N2 C20A C23A -106.1(14) . . . . ?
Si1 N3 C19 N2 14.70(13) . . . . ?
Si1 N3 C19 C24 -158.43(16) . . . . ?
Si1 N3 C30 C31 -41.1(2) . . . . ?
Si1 N3 C30 C32 77.9(2) . . . . ?
Si1 N3 C30 C33 -158.33(14) . . . . ?
Si1 C19 C24 C25 176.5(3) . . . . ?
Si1 C19 C24 C29 -3.3(5) . . . . ?
Si2 N1 C34 C35 114.39(15) . . . . ?
Si2 N1 C34 C39 -67.24(18) . . . . ?
Si2 N4 C46 N5 -14.15(13) . . . . ?
Si2 N4 C46 C51 158.92(15) . . . . ?
Si2 N4 C47 C48 109.37(17) . . . . ?
Si2 N4 C47 C49 -9.5(2) . . . . ?
Si2 N4 C47 C50 -127.08(16) . . . . ?
Si2 N5 C46 N4 13.62(13) . . . . ?
Si2 N5 C46 C51 -159.06(17) . . . . ?
Si2 N5 C57 C58 -161.67(14) . . . . ?
Si2 N5 C57 C59 75.6(2) . . . . ?
Si2 N5 C57 C60 -42.4(2) . . . . ?
Si2 C46 C51 C52 163.2(3) . . . . ?
Si2 C46 C51 C56 -11.4(5) . . . . ?
N1 Si1 N2 C19 124.77(10) . . . . ?
N1 Si1 N2 C20B -68.8(4) . . . . ?
N1 Si1 N2 C20A -66.4(10) . . . . ?
N1 Si1 N3 C19 -116.42(10) . . . . ?
N1 Si1 N3 C30 93.53(16) . . . . ?
N1 Si2 N4 C46 126.26(10) . . . . ?
N1 Si2 N4 C47 -67.84(17) . . . . ?
N1 Si2 N5 C46 -113.84(10) . . . . ?
N1 Si2 N5 C57 95.80(17) . . . . ?
N1 C34 C35 C36 177.09(14) . . . . ?
N1 C34 C35 C40 -2.1(2) . . . . ?
N1 C34 C39 C38 -175.46(14) . . . . ?
N1 C34 C39 C43 9.1(2) . . . . ?
N2 Si1 N1 Si2 169.26(6) . . . . ?
N2 Si1 N1 C34 -10.04(14) . . . . ?
N2 Si1 N3 C19 -10.93(10) . . . . ?
N2 Si1 N3 C30 -160.99(17) . . . . ?
N2 C19 C24 C25 94.5(2) . . . . ?
N2 C19 C24 C29 -85.2(2) . . . . ?
N3 Si1 N1 Si2 -111.81(7) . . . . ?
N3 Si1 N1 C34 68.90(14) . . . . ?
N3 Si1 N2 C19 10.94(9) . . . . ?
N3 Si1 N2 C20B 177.4(4) . . . . ?
N3 Si1 N2 C20A 179.8(10) . . . . ?
N3 C19 C24 C25 -93.7(2) . . . . ?
N3 C19 C24 C29 86.5(2) . . . . ?
N4 Si2 N1 Si1 161.29(6) . . . . ?
N4 Si2 N1 C34 -19.44(15) . . . . ?
N4 Si2 N5 C46 -10.23(10) . . . . ?
N4 Si2 N5 C57 -160.59(17) . . . . ?
N4 C46 C51 C52 89.4(2) . . . . ?
N4 C46 C51 C56 -85.2(2) . . . . ?
N5 Si2 N1 Si1 -119.65(7) . . . . ?
N5 Si2 N1 C34 59.62(14) . . . . ?
N5 Si2 N4 C46 10.22(10) . . . . ?
N5 Si2 N4 C47 176.12(18) . . . . ?
N5 C46 C51 C52 -99.2(2) . . . . ?
N5 C46 C51 C56 86.1(2) . . . . ?
C1 C2 C3 C4 -0.5(3) . . . . ?
C2 C1 C6 C5 -0.2(2) . . . . ?
C2 C1 C6 C9 -177.80(17) . . . . ?
C2 C3 C4 C5 0.3(3) . . . . ?
C2 C3 C4 C8 -179.35(17) . . . . ?
C3 C4 C5 C6 0.0(3) . . . . ?
C4 C5 C6 C1 0.0(3) . . . . ?
C4 C5 C6 C9 177.63(18) . . . . ?
C6 C1 C2 C3 0.4(2) . . . . ?
C6 C1 C2 C7 -179.26(16) . . . . ?
C7 C2 C3 C4 179.22(16) . . . . ?
C8 C4 C5 C6 179.61(17) . . . . ?
C10 C11 C12 C13 -1.7(3) . . . . ?
C11 C10 C15 C14 0.0(2) . . . . ?
C11 C10 C15 C18 -177.70(16) . . . . ?
C11 C12 C13 C14 0.9(3) . . . . ?
C11 C12 C13 C17 179.60(19) . . . . ?
C12 C13 C14 C15 0.3(3) . . . . ?
C13 C14 C15 C10 -0.8(3) . . . . ?
C13 C14 C15 C18 176.94(18) . . . . ?
C15 C10 C11 C12 1.2(2) . . . . ?
C15 C10 C11 C16 -178.35(16) . . . . ?
C16 C11 C12 C13 177.89(17) . . . . ?
C17 C13 C14 C15 -178.4(2) . . . . ?
C19 Si1 N1 Si2 -153.32(7) . . . . ?
C19 Si1 N1 C34 27.38(16) . . . . ?
C19 Si1 N2 C20B 166.5(4) . . . . ?
C19 Si1 N2 C20A 168.8(10) . . . . ?
C19 Si1 N3 C30 -150.1(2) . . . . ?
C19 N2 C20B C21B 35.6(7) . . . . ?
C19 N2 C20B C22B -87.1(6) . . . . ?
C19 N2 C20B C23B 155.1(5) . . . . ?
C19 N2 C20A C21A 175.9(8) . . . . ?
C19 N2 C20A C22A -65.6(15) . . . . ?
C19 N2 C20A C23A 59.2(17) . . . . ?
C19 N3 C30 C31 178.20(16) . . . . ?
C19 N3 C30 C32 -62.7(2) . . . . ?
C19 N3 C30 C33 61.0(2) . . . . ?
C19 C24 C25 C26 179.90(18) . . . . ?
C19 C24 C29 C28 -179.9(2) . . . . ?
C20B N2 C19 Si1 -167.4(4) . . . . ?
C20B N2 C19 N3 177.5(4) . . . . ?
C20B N2 C19 C24 -9.4(5) . . . . ?
C24 C25 C26 C27 0.2(3) . . . . ?
C25 C24 C29 C28 0.3(3) . . . . ?
C25 C26 C27 C28 -0.1(3) . . . . ?
C26 C27 C28 C29 0.0(4) . . . . ?
C27 C28 C29 C24 -0.1(4) . . . . ?
C29 C24 C25 C26 -0.3(3) . . . . ?
C30 N3 C19 Si1 153.45(19) . . . . ?
C30 N3 C19 N2 168.16(15) . . . . ?
C30 N3 C19 C24 -5.0(3) . . . . ?
C34 C35 C36 C37 -1.3(3) . . . . ?
C34 C35 C40 C41 119.43(18) . . . . ?
C34 C35 C40 C42 -120.30(18) . . . . ?
C34 C39 C43 C44 113.20(19) . . . . ?
C34 C39 C43 C45 -125.22(18) . . . . ?
C35 C34 C39 C38 3.0(2) . . . . ?
C35 C34 C39 C43 -172.49(16) . . . . ?
C35 C36 C37 C38 2.2(3) . . . . ?
C36 C35 C40 C41 -59.83(19) . . . . ?
C36 C35 C40 C42 60.4(2) . . . . ?
C36 C37 C38 C39 -0.4(3) . . . . ?
C37 C38 C39 C34 -2.2(3) . . . . ?
C37 C38 C39 C43 173.76(17) . . . . ?
C38 C39 C43 C44 -62.4(2) . . . . ?
C38 C39 C43 C45 59.1(2) . . . . ?
C39 C34 C35 C36 -1.3(2) . . . . ?
C39 C34 C35 C40 179.44(15) . . . . ?
C40 C35 C36 C37 178.03(16) . . . . ?
C46 Si2 N1 Si1 -162.12(6) . . . . ?
C46 Si2 N1 C34 17.15(16) . . . . ?
C46 Si2 N4 C47 165.9(2) . . . . ?
C46 Si2 N5 C57 -150.4(2) . . . . ?
C46 N4 C47 C48 -89.7(2) . . . . ?
C46 N4 C47 C49 151.45(18) . . . . ?
C46 N4 C47 C50 33.8(3) . . . . ?
C46 N5 C57 C58 57.5(2) . . . . ?
C46 N5 C57 C59 -65.2(2) . . . . ?
C46 N5 C57 C60 176.84(16) . . . . ?
C46 C51 C52 C53 -172.72(17) . . . . ?
C46 C51 C56 C55 172.60(17) . . . . ?
C47 N4 C46 Si2 -166.5(2) . . . . ?
C47 N4 C46 N5 179.38(16) . . . . ?
C47 N4 C46 C51 -7.5(3) . . . . ?
C51 C52 C53 C54 -0.3(3) . . . . ?
C52 C51 C56 C55 -2.1(3) . . . . ?
C52 C53 C54 C55 -1.1(3) . . . . ?
C53 C54 C55 C56 1.0(3) . . . . ?
C54 C55 C56 C51 0.6(3) . . . . ?
C56 C51 C52 C53 1.9(3) . . . . ?
C57 N5 C46 Si2 153.45(19) . . . . ?
C57 N5 C46 N4 167.07(15) . . . . ?
C57 N5 C46 C51 -5.6(3) . . . . ?
C20A N2 C19 Si1 -170.1(9) . . . . ?
C20A N2 C19 N3 174.8(9) . . . . ?
C20A N2 C19 C24 -12.0(9) . . . . ?

_shelx_res_file                  
;
TITL xfsi2ag2_a.res in P2(1)/c
    xfsi2ag2.res
    created by SHELXL-2019/2 at 22:19:28 on 20-Oct-2024
REM Old TITL XFSIAG2, 150K, GA-JET
REM SHELXT solution in P2(1)/c: R1 0.114, Rweak 0.004, Alpha 0.026
REM <I/s> 0.000 for 0 systematic absences, Orientation as input
REM Formula found by SHELXT: C59 N6 Si2 Ag2
CELL 1.34143 13.0057 25.2631 17.7227 90 98.425 90
ZERR 4 0.001 0.0022 0.0015 0 0.006 0
LATT 1
SYMM -X,0.5+Y,0.5-Z
SFAC C H Ag N Si
DISP Ag 0.0963 3.3589 25618.0583
DISP C 0.0148 0.007 57.7477
DISP H -0 0 0.6481
DISP N 0.0253 0.0136 110.5121
DISP Si 0.2148 0.2489 1925.3355
UNIT 240 340 8 20 8
SADI N2 C20A N2 C20B
SADI C20A C23A C20B C21B
SADI C20A C22A C20B C22B
SADI C20A C21A C20B C23B
SADI 0.04 C23A C21A C21B C23B
SADI 0.04 C23A C22A C21B C22B
SADI 0.04 C22A C21A C22B C23B
SADI 0.04 N2 C23A N2 C21B
SADI 0.04 N2 C22A N2 C22B
SADI 0.04 N2 C21A N2 C23B
SIMU 0.01 0.02 2.5 C20B > C23B C20A > C23A
DELU C20B > C23B C20A > C23A

L.S. 4 0 0
PLAN  19
SIZE 0.12 0.2 0.2
TEMP -123.15
CONF
FREE Si1 Si2
BOND
list 4
MORE -1
BOND $H
fmap 2 53
acta
OMIT -16 12 5
OMIT -13 19 3
OMIT -5 8 2
OMIT -4 4 2
OMIT -4 8 7
OMIT -3 19 3
OMIT -3 20 3
OMIT -2 21 2
OMIT -2 22 1
OMIT -2 23 2
OMIT -2 24 1
OMIT -1 22 1
OMIT -1 23 1
OMIT 0 0 6
OMIT 0 22 0
OMIT 0 24 1
OMIT 0 29 11
OMIT 1 23 0
OMIT 1 24 0
OMIT 1 29 11
OMIT 2 28 5
OMIT 3 29 5
OMIT 3 30 8
OMIT 4 29 9
OMIT 4 30 5
OMIT 4 30 7
OMIT 5 1 21
OMIT 5 26 0
OMIT 5 29 8
OMIT 5 30 5
OMIT 6 25 0
OMIT 6 26 0
OMIT 6 27 0
OMIT 6 29 7
REM <olex2.extras>
REM <HklSrc "%.\\XFSi2Ag2.hkl">
REM </olex2.extras>

WGHT    0.035500
FVAR       0.24835   0.30326
AG1   3    0.732250    0.516711    0.198793    11.00000    0.02041    0.02057 =
         0.02719   -0.00328    0.00389    0.00239
AG2   3    0.622706    0.470712    0.329976    11.00000    0.02049    0.02069 =
         0.02297    0.00155    0.00028    0.00234
SI1   5    0.656286    0.596710    0.238403    11.00000    0.01845    0.01823 =
         0.02216   -0.00172    0.00277   -0.00022
SI2   5    0.492668    0.532835    0.272646    11.00000    0.01688    0.01879 =
         0.01792   -0.00123    0.00031    0.00035
N1    4    0.522184    0.598650    0.247150    11.00000    0.01863    0.01806 =
         0.01834   -0.00016    0.00117    0.00274
N2    4    0.700090    0.656919    0.195050    11.00000    0.02672    0.02099 =
         0.02382   -0.00001    0.00391   -0.00167
N3    4    0.750882    0.633544    0.310128    11.00000    0.02203    0.02128 =
         0.02451   -0.00012   -0.00005   -0.00246
N4    4    0.373281    0.530623    0.314280    11.00000    0.02103    0.02513 =
         0.01945   -0.00368    0.00228   -0.00028
N5    4    0.392196    0.492868    0.209579    11.00000    0.01838    0.02475 =
         0.01919   -0.00482    0.00170   -0.00144
C1    1    0.823719    0.460681    0.147604    11.00000    0.02043    0.02385 =
         0.02198   -0.00207    0.00120    0.00309
C2    1    0.810891    0.405538    0.146214    11.00000    0.01935    0.02406 =
         0.02339   -0.00112    0.00066    0.00159
C3    1    0.876901    0.372613    0.111922    11.00000    0.02404    0.02036 =
         0.02587   -0.00350    0.00094    0.00184
AFIX  43
H3    2    0.866494    0.335398    0.112279    11.00000   -1.20000
AFIX   0
C4    1    0.957326    0.393079    0.077357    11.00000    0.02481    0.02874 =
         0.02491   -0.00293    0.00418    0.00408
C5    1    0.970477    0.447392    0.078162    11.00000    0.02662    0.02773 =
         0.02634   -0.00204    0.00839   -0.00132
AFIX  43
H5    2    1.025082    0.462240    0.054808    11.00000   -1.20000
AFIX   0
C6    1    0.905805    0.480923    0.112299    11.00000    0.02781    0.02210 =
         0.02514   -0.00102    0.00512    0.00236
C7    1    0.724905    0.379519    0.181365    11.00000    0.03010    0.02895 =
         0.04428   -0.00308    0.01214   -0.00232
AFIX 137
H7A   2    0.731373    0.340968    0.178089    11.00000   -1.50000
H7B   2    0.657470    0.390624    0.153847    11.00000   -1.50000
H7C   2    0.730001    0.390061    0.235000    11.00000   -1.50000
AFIX   0
C8    1    1.027196    0.356902    0.039853    11.00000    0.03780    0.03340 =
         0.04392   -0.00674    0.01677    0.00460
AFIX 137
H8A   2    1.020618    0.320621    0.058127    11.00000   -1.50000
H8B   2    1.099466    0.368634    0.052691    11.00000   -1.50000
H8C   2    1.006853    0.357969   -0.015600    11.00000   -1.50000
AFIX   0
C9    1    0.928063    0.539621    0.113401    11.00000    0.04455    0.02459 =
         0.04794   -0.00289    0.01982   -0.00197
AFIX 137
H9A   2    0.869059    0.558350    0.084467    11.00000   -1.50000
H9B   2    0.990761    0.546303    0.090218    11.00000   -1.50000
H9C   2    0.938810    0.552295    0.166233    11.00000   -1.50000
AFIX   0
C10   1    0.704687    0.405811    0.389511    11.00000    0.02807    0.02206 =
         0.02025    0.00034    0.00225    0.00549
C11   1    0.650200    0.360074    0.405553    11.00000    0.03048    0.02651 =
         0.01951   -0.00244    0.00216    0.00191
C12   1    0.700098    0.317543    0.446126    11.00000    0.04573    0.02186 =
         0.02594    0.00088    0.00090   -0.00056
AFIX  43
H12   2    0.660349    0.287706    0.457079    11.00000   -1.20000
AFIX   0
C13   1    0.806237    0.317986    0.470689    11.00000    0.04939    0.02558 =
         0.03194    0.00039   -0.00764    0.01017
C14   1    0.861290    0.362564    0.454483    11.00000    0.03125    0.03294 =
         0.03597   -0.00182   -0.00479    0.01106
AFIX  43
H14   2    0.934238    0.363774    0.470459    11.00000   -1.20000
AFIX   0
C15   1    0.812214    0.405631    0.415331    11.00000    0.02874    0.02782 =
         0.02751   -0.00093    0.00593    0.00642
C16   1    0.534889    0.355161    0.378767    11.00000    0.03490    0.03467 =
         0.03417    0.00220    0.00036   -0.00801
AFIX 137
H16A  2    0.503754    0.390530    0.373190    11.00000   -1.50000
H16B  2    0.502673    0.334895    0.416244    11.00000   -1.50000
H16C  2    0.523419    0.336871    0.329486    11.00000   -1.50000
AFIX   0
C17   1    0.859352    0.271953    0.514969    11.00000    0.07601    0.03556 =
         0.06694    0.01356   -0.02272    0.01070
AFIX 137
H17A  2    0.890497    0.284021    0.565758    11.00000   -1.50000
H17B  2    0.913793    0.257818    0.487810    11.00000   -1.50000
H17C  2    0.808188    0.244187    0.520037    11.00000   -1.50000
AFIX   0
C18   1    0.877307    0.453730    0.403615    11.00000    0.02532    0.03861 =
         0.05040    0.00694    0.00739    0.00344
AFIX 137
H18A  2    0.863352    0.464759    0.350077    11.00000   -1.50000
H18B  2    0.951131    0.444944    0.416922    11.00000   -1.50000
H18C  2    0.859612    0.482651    0.436254    11.00000   -1.50000
AFIX   0
C19   1    0.774815    0.664832    0.254330    11.00000    0.02567    0.01776 =
         0.02856   -0.00321    0.00487   -0.00139
PART 2
C20B  1    0.681823    0.681362    0.118742   -21.00000    0.03443    0.02830 =
         0.02411    0.00347    0.00837    0.00191
C21B  1    0.781626    0.693849    0.087238   -21.00000    0.04868    0.04949 =
         0.03226    0.00703    0.01836   -0.00244
AFIX 137
H21A  2    0.818059    0.722885    0.116553   -21.00000   -1.50000
H21B  2    0.764979    0.704314    0.033591   -21.00000   -1.50000
H21C  2    0.826214    0.662402    0.091249   -21.00000   -1.50000
AFIX   0
C22B  1    0.618333    0.731216    0.124471   -21.00000    0.05296    0.04529 =
         0.03682    0.01636    0.00827    0.01709
AFIX 137
H22A  2    0.553405    0.722146    0.143357   -21.00000   -1.50000
H22B  2    0.602423    0.747588    0.073979   -21.00000   -1.50000
H22C  2    0.658168    0.756108    0.159777   -21.00000   -1.50000
AFIX   0
C23B  1    0.619395    0.639582    0.070207   -21.00000    0.07737    0.05519 =
         0.02370    0.00772   -0.00536   -0.01773
AFIX 137
H23A  2    0.663175    0.608486    0.065816   -21.00000   -1.50000
H23B  2    0.595630    0.653998    0.019301   -21.00000   -1.50000
H23C  2    0.559115    0.629315    0.094199   -21.00000   -1.50000
AFIX   0
PART 0
C24   1    0.871464    0.696771    0.254741    11.00000    0.02757    0.02460 =
         0.03419    0.00100    0.00424   -0.00528
C25   1    0.876891    0.749265    0.277169    11.00000    0.03264    0.02568 =
         0.03390   -0.00017    0.00439   -0.00458
AFIX  43
H25   2    0.817982    0.765906    0.292788    11.00000   -1.20000
AFIX   0
C26   1    0.968260    0.777720    0.276917    11.00000    0.04139    0.02789 =
         0.04412   -0.00074    0.00244   -0.01224
AFIX  43
H26   2    0.971772    0.813732    0.292518    11.00000   -1.20000
AFIX   0
C27   1    1.053498    0.753870    0.254152    11.00000    0.03610    0.04464 =
         0.06133   -0.00396    0.01225   -0.01858
AFIX  43
H27   2    1.115829    0.773451    0.254003    11.00000   -1.20000
AFIX   0
C28   1    1.048926    0.701609    0.231514    11.00000    0.03572    0.04650 =
         0.07337   -0.01126    0.02084   -0.01022
AFIX  43
H28   2    1.108044    0.685228    0.215816    11.00000   -1.20000
AFIX   0
C29   1    0.958178    0.673013    0.231662    11.00000    0.03513    0.03142 =
         0.05858   -0.00958    0.01573   -0.00819
AFIX  43
H29   2    0.955107    0.637025    0.215944    11.00000   -1.20000
AFIX   0
C30   1    0.817015    0.619642    0.383427    11.00000    0.02661    0.02782 =
         0.02743    0.00177   -0.00471   -0.00300
C31   1    0.749530    0.584497    0.425691    11.00000    0.03128    0.03518 =
         0.02729    0.00493   -0.00272   -0.00217
AFIX 137
H31A  2    0.687276    0.604055    0.434431    11.00000   -1.50000
H31B  2    0.788857    0.573887    0.474796    11.00000   -1.50000
H31C  2    0.728966    0.552901    0.395085    11.00000   -1.50000
AFIX   0
C32   1    0.914670    0.589487    0.370468    11.00000    0.02520    0.03944 =
         0.04973    0.00993    0.00079    0.00106
AFIX 137
H32A  2    0.895990    0.561725    0.332297    11.00000   -1.50000
H32B  2    0.946679    0.573372    0.418520    11.00000   -1.50000
H32C  2    0.964016    0.614011    0.352269    11.00000   -1.50000
AFIX   0
C33   1    0.846269    0.669054    0.431636    11.00000    0.05194    0.03569 =
         0.03679   -0.00212   -0.01356   -0.00984
AFIX 137
H33A  2    0.887869    0.692740    0.404394    11.00000   -1.50000
H33B  2    0.886774    0.658721    0.480445    11.00000   -1.50000
H33C  2    0.782915    0.687374    0.440969    11.00000   -1.50000
AFIX   0
C34   1    0.453452    0.645062    0.234602    11.00000    0.01990    0.02046 =
         0.01943    0.00297    0.00565    0.00371
C35   1    0.467398    0.689818    0.283303    11.00000    0.02618    0.02156 =
         0.02357    0.00096    0.00860    0.00295
C36   1    0.403134    0.734102    0.267197    11.00000    0.03440    0.02306 =
         0.03966   -0.00074    0.01310    0.00543
AFIX  43
H36   2    0.412341    0.763542    0.300860    11.00000   -1.20000
AFIX   0
C37   1    0.327538    0.736589    0.204787    11.00000    0.03163    0.02841 =
         0.04843    0.00875    0.01011    0.01154
AFIX  43
H37   2    0.286446    0.767519    0.194071    11.00000   -1.20000
AFIX   0
C38   1    0.313009    0.693089    0.158282    11.00000    0.02587    0.03424 =
         0.03339    0.01070    0.00367    0.00921
AFIX  43
H38   2    0.260444    0.694352    0.115026    11.00000   -1.20000
AFIX   0
C39   1    0.372184    0.646885    0.171697    11.00000    0.02320    0.02772 =
         0.02192    0.00611    0.00467    0.00468
C40   1    0.548293    0.695432    0.353186    11.00000    0.03768    0.02249 =
         0.02750   -0.00540    0.00467    0.00346
AFIX  13
H40   2    0.590697    0.662290    0.359851    11.00000   -1.20000
AFIX   0
C41   1    0.620124    0.742175    0.344176    11.00000    0.03966    0.02774 =
         0.05305   -0.00907    0.00096    0.00053
AFIX 137
H41A  2    0.652585    0.737250    0.298137    11.00000   -1.50000
H41B  2    0.674194    0.744208    0.388831    11.00000   -1.50000
H41C  2    0.579647    0.775037    0.339782    11.00000   -1.50000
AFIX   0
C42   1    0.497887    0.704601    0.424971    11.00000    0.08183    0.03983 =
         0.02832   -0.00723    0.01696    0.00339
AFIX 137
H42A  2    0.465525    0.739710    0.422519    11.00000   -1.50000
H42B  2    0.551092    0.702465    0.470147    11.00000   -1.50000
H42C  2    0.444797    0.677495    0.428174    11.00000   -1.50000
AFIX   0
C43   1    0.336824    0.601306    0.118869    11.00000    0.03626    0.04055 =
         0.02579   -0.00294   -0.00950    0.01312
AFIX  13
H43   2    0.383955    0.570532    0.133365    11.00000   -1.20000
AFIX   0
C44   1    0.225483    0.585311    0.130467    11.00000    0.04012    0.04541 =
         0.06233   -0.00294   -0.01472   -0.00024
AFIX 137
H44A  2    0.223744    0.578438    0.184687    11.00000   -1.50000
H44B  2    0.204869    0.553255    0.100942    11.00000   -1.50000
H44C  2    0.177252    0.614099    0.113125    11.00000   -1.50000
AFIX   0
C45   1    0.336927    0.612906    0.034834    11.00000    0.05377    0.09050 =
         0.02417   -0.00346   -0.00703    0.02437
AFIX 137
H45A  2    0.287200    0.641287    0.018629    11.00000   -1.50000
H45B  2    0.316968    0.580935    0.004924    11.00000   -1.50000
H45C  2    0.406680    0.623984    0.026700    11.00000   -1.50000
AFIX   0
C46   1    0.332084    0.493663    0.264644    11.00000    0.01746    0.02662 =
         0.02301   -0.00247   -0.00013    0.00075
C47   1    0.342075    0.550375    0.386332    11.00000    0.02988    0.03107 =
         0.01950   -0.00619    0.00949   -0.00232
C48   1    0.267233    0.596341    0.367585    11.00000    0.04018    0.04049 =
         0.03676   -0.00810    0.01315    0.00803
AFIX 137
H48A  2    0.299949    0.623465    0.339501    11.00000   -1.50000
H48B  2    0.249795    0.611552    0.414978    11.00000   -1.50000
H48C  2    0.203712    0.583634    0.336192    11.00000   -1.50000
AFIX   0
C49   1    0.443328    0.568653    0.433866    11.00000    0.03858    0.04084 =
         0.02397   -0.01071    0.00647   -0.00887
AFIX 137
H49A  2    0.489949    0.538288    0.445109    11.00000   -1.50000
H49B  2    0.428297    0.584184    0.481732    11.00000   -1.50000
H49C  2    0.476716    0.595216    0.405261    11.00000   -1.50000
AFIX   0
C50   1    0.294241    0.508574    0.431902    11.00000    0.04698    0.04203 =
         0.02538   -0.00516    0.01292   -0.01236
AFIX 137
H50A  2    0.225159    0.499140    0.405449    11.00000   -1.50000
H50B  2    0.288030    0.522528    0.482632    11.00000   -1.50000
H50C  2    0.338636    0.477053    0.437061    11.00000   -1.50000
AFIX   0
C51   1    0.245336    0.457449    0.276679    11.00000    0.02085    0.03343 =
         0.02281   -0.00788    0.00403   -0.00499
C52   1    0.142525    0.472245    0.253406    11.00000    0.02209    0.05682 =
         0.02624    0.00364    0.00285   -0.00194
AFIX  43
H52   2    0.127081    0.503647    0.224471    11.00000   -1.20000
AFIX   0
C53   1    0.062528    0.440866    0.272690    11.00000    0.01966    0.08480 =
         0.03187   -0.00353    0.00229   -0.01167
AFIX  43
H53   2   -0.007732    0.450964    0.257090    11.00000   -1.20000
AFIX   0
C54   1    0.084584    0.395463    0.314077    11.00000    0.04074    0.05591 =
         0.04204   -0.01224    0.01622   -0.02297
AFIX  43
H54   2    0.029498    0.374567    0.327827    11.00000   -1.20000
AFIX   0
C55   1    0.186073    0.379854    0.335933    11.00000    0.04655    0.03231 =
         0.05681   -0.00371    0.02158   -0.00781
AFIX  43
H55   2    0.200876    0.348021    0.363959    11.00000   -1.20000
AFIX   0
C56   1    0.266853    0.410888    0.316809    11.00000    0.02937    0.03295 =
         0.04741   -0.00488    0.01089   -0.00197
AFIX  43
H56   2    0.336888    0.400039    0.331370    11.00000   -1.20000
AFIX   0
C57   1    0.395135    0.452798    0.148261    11.00000    0.02424    0.02972 =
         0.02401   -0.00977    0.00320   -0.00286
C58   1    0.288297    0.446783    0.099725    11.00000    0.03048    0.05975 =
         0.03544   -0.02476   -0.00306   -0.00288
AFIX 137
H58A  2    0.237577    0.435320    0.132153    11.00000   -1.50000
H58B  2    0.292307    0.420330    0.059815    11.00000   -1.50000
H58C  2    0.266612    0.480848    0.076134    11.00000   -1.50000
AFIX   0
C59   1    0.432413    0.399202    0.181156    11.00000    0.03802    0.03006 =
         0.03865   -0.00895    0.01274   -0.00156
AFIX 137
H59A  2    0.497370    0.403817    0.216264    11.00000   -1.50000
H59B  2    0.444339    0.375430    0.139608    11.00000   -1.50000
H59C  2    0.379488    0.383918    0.208736    11.00000   -1.50000
AFIX   0
C60   1    0.472986    0.473207    0.099305    11.00000    0.03820    0.03746 =
         0.02969   -0.00988    0.01421   -0.00256
AFIX 137
H60A  2    0.540486    0.478392    0.131099    11.00000   -1.50000
H60B  2    0.448528    0.506987    0.076088    11.00000   -1.50000
H60C  2    0.480236    0.447427    0.059103    11.00000   -1.50000
AFIX   0
PART 1
C20A  1    0.681037    0.683574    0.119626    21.00000    0.04013    0.03580 =
         0.02413    0.00659    0.00553   -0.00268
C21A  1    0.589557    0.656533    0.070943    21.00000    0.04735    0.05405 =
         0.02941    0.00943    0.00837   -0.01109
AFIX 137
H21D  2    0.577237    0.673206    0.020498    21.00000   -1.50000
H21E  2    0.527276    0.660087    0.095679    21.00000   -1.50000
H21F  2    0.605374    0.618932    0.065370    21.00000   -1.50000
AFIX   0
C22A  1    0.652744    0.741587    0.128507    21.00000    0.06571    0.04225 =
         0.03965    0.00380   -0.01550    0.01390
AFIX 137
H22D  2    0.710185    0.759725    0.160187    21.00000   -1.50000
H22E  2    0.589962    0.743951    0.152889    21.00000   -1.50000
H22F  2    0.639902    0.758369    0.078152    21.00000   -1.50000
AFIX   0
C23A  1    0.771785    0.678585    0.074279    21.00000    0.04439    0.07033 =
         0.04332    0.01335    0.01296    0.00263
AFIX 137
H23D  2    0.750169    0.691163    0.022055    21.00000   -1.50000
H23E  2    0.793118    0.641425    0.073096    21.00000   -1.50000
H23F  2    0.830297    0.699965    0.098590    21.00000   -1.50000
AFIX   0
HKLF 4


REM  xfsi2ag2_a.res in P2(1)/c
REM wR2 = 0.0576, GooF = S = 0.952, Restrained GooF = 0.950 for all data
REM R1 = 0.0232 for 11259 Fo > 4sig(Fo) and 0.0315 for all 13889 data
REM 684 parameters refined using 160 restraints

END

WGHT      0.0355      0.0000

REM Highest difference peak  0.404,  deepest hole -0.447,  1-sigma level  0.057
Q1    1   0.3742  0.6410  0.0299  11.00000  0.05    0.40
Q2    1   0.6392  0.4198  0.3380  11.00000  0.05    0.38
Q3    1   0.2613  0.5855  0.0944  11.00000  0.05    0.36
Q4    1   0.7320  0.5610  0.2055  11.00000  0.05    0.35
Q5    1   0.5765  0.5266  0.2996  11.00000  0.05    0.33
Q6    1   0.4964  0.5767  0.2546  11.00000  0.05    0.28
Q7    1   0.7607  0.4017  0.3925  11.00000  0.05    0.27
Q8    1   0.6631  0.5023  0.2382  11.00000  0.05    0.27
Q9    1   0.6667  0.5419  0.2378  11.00000  0.05    0.27
Q10   1   0.5384  0.4649  0.3609  11.00000  0.05    0.27
Q11   1   0.7693  0.3987  0.1564  11.00000  0.05    0.27
Q12   1   0.4562  0.6650  0.2642  11.00000  0.05    0.26
Q13   1   0.7026  0.5426  0.2602  11.00000  0.05    0.26
Q14   1   0.3490  0.6161  0.0810  11.00000  0.05    0.26
Q15   1   0.7584  0.6579  0.2868  11.00000  0.05    0.26
Q16   1   0.9014  0.5060  0.1000  11.00000  0.05    0.26
Q17   1   0.2862  0.4779  0.2685  11.00000  0.05    0.26
Q18   1   0.6719  0.4027  0.2053  11.00000  0.05    0.25
Q19   1   0.4887  0.6201  0.2447  11.00000  0.05    0.25
;
_shelx_res_checksum              6886
_olex2_submission_special_instructions 'No special instructions were received'
####################################################################### 
# 
# This file contains crystal structure data downloaded from the 
# Cambridge Structural Database (CSD) hosted by the Cambridge 
# Crystallographic Data Centre (CCDC).
# 
# Full information about CCDC data access policies and citation 
# guidelines are available at http://www.ccdc.cam.ac.uk/access/V1 
# 
# Audit and citation data items may have been added by the CCDC. 
# Please retain this information to preserve the provenance of 
# this file and to allow appropriate attribution of the data. 
# 
#######################################################################

data_xf518b
_database_code_depnum_ccdc_archive 'CCDC 2393514'
loop_
_audit_author_name
_audit_author_address
'Xiaofei Sun'
;Karlsruhe Institute of Technology (KIT)
Germany
;
_audit_update_record             
;
2024-10-24 deposited with the CCDC.	2025-07-30 downloaded from the CCDC.
;
# start Validation Reply Form
_vrf_PLAT971_xf518b              
;
PROBLEM: Check Calcd Resid. Dens.  0.90Ang From Au1             4.15 eA-3  
RESPONSE: truncation error
;
# end Validation Reply Form
_audit_creation_date             2024-10-21
_audit_creation_method           
;
Olex2 1.5
(compiled 2024.02.16 svn.r378c4104 for OlexSys, GUI svn.r6928)
;
__shelx_SHELXL_version_number    2019/2

_audit_contact_author            
;
      Prof. Dr. Peter W. Roesky
      Karlsruher Institut fuer Technologie (KIT), CS
      Institut fuer Anorganische Chemie (AOC)
      Lehrstuhl fuer Anorganische Funktionsmaterialien
      Engesserstr. 15, Geb. 30.45
      76131 Karlsruhe 
      Bundesrepublik Deutschland
;
_audit_contact_letter            
;
;
#===================================================
_chemical_name_common            ?
_chemical_name_systematic        ?
_chemical_formula_moiety         'C60 H85 Au2 N5 Si2, 4[C6H6]'
_chemical_formula_sum            'C84 H109 Au2 N5 Si2'
_chemical_formula_weight         1638.87
_chemical_melting_point          ?
loop_
_atom_type_symbol
_atom_type_description
_atom_type_scat_dispersion_real
_atom_type_scat_dispersion_imag
_atom_type_scat_source
C C 0.0033 0.0016 'International Tables Vol C Tables 4.2.6.8 and 6.1.1.4'
H H 0.0000 0.0000 'International Tables Vol C Tables 4.2.6.8 and 6.1.1.4'
Au Au -2.0133 8.8022 'International Tables Vol C Tables 4.2.6.8 and 6.1.1.4'
N N 0.0061 0.0033 'International Tables Vol C Tables 4.2.6.8 and 6.1.1.4'
Si Si 0.0817 0.0704 'International Tables Vol C Tables 4.2.6.8 and 6.1.1.4'

_shelx_space_group_comment       
;
The symmetry employed for this shelxl refinement is uniquely defined
by the following loop, which should always be used as a source of
symmetry information in preference to the above space-group names.
They are only intended as comments.
;
_space_group_crystal_system      monoclinic
_space_group_IT_number           15
_space_group_name_H-M_alt        'C 1 2/c 1'
_space_group_name_Hall           '-C 2yc'
loop_
_space_group_symop_operation_xyz
'x, y, z'
'-x, y, -z+1/2'
'x+1/2, y+1/2, z'
'-x+1/2, y+1/2, -z+1/2'
'-x, -y, -z'
'x, -y, z-1/2'
'-x+1/2, -y+1/2, -z'
'x+1/2, -y+1/2, z-1/2'

_cell_length_a                   39.2308(9)
_cell_length_b                   18.5805(3)
_cell_length_c                   21.8747(5)
_cell_angle_alpha                90
_cell_angle_beta                 105.850(2)
_cell_angle_gamma                90
_cell_volume                     15338.8(6)
_cell_formula_units_Z            8
_cell_measurement_reflns_used    104877
_cell_measurement_temperature    110
_cell_measurement_theta_max      30.81
_cell_measurement_theta_min      1.65
_shelx_estimated_absorpt_T_max   0.674
_shelx_estimated_absorpt_T_min   0.455
_exptl_absorpt_coefficient_mu    3.899
_exptl_absorpt_correction_T_max  1.0000
_exptl_absorpt_correction_T_min  0.3078
_exptl_absorpt_correction_type   multi-scan
_exptl_absorpt_process_details   
;
STOE LANA, absorption correction by scaling of reflection intensities.
J. Koziskova, F. Hahn, J. Richter, J. Kozisek, "Comparison of different
absorption corrections on the model structure of tetrakis(\m~2~-acetato)-
diaqua-di-copper(II)", Acta Chimica Slovaca, vol. 9, no. 2, 2016, pp. 136 - 140.
;
_exptl_absorpt_special_details   ?
_exptl_crystal_colour            orange
_exptl_crystal_colour_primary    orange
_exptl_crystal_density_diffrn    1.419
_exptl_crystal_density_meas      ?
_exptl_crystal_density_method    'not measured'
_exptl_crystal_description       plate
_exptl_crystal_F_000             6672
loop_
_exptl_crystal_face_index_h
_exptl_crystal_face_index_k
_exptl_crystal_face_index_l
_exptl_crystal_face_perp_dist
-3 -1 5 0.1790
3 1 -5 0.0610
2 -5 -3 0.0850
-2 5 4 0.1380
1 0 0 0.0460
-1 0 0 0.0640
4 -3 0 0.1220
3 1 0 0.0810

_exptl_crystal_size_max          0.24
_exptl_crystal_size_mid          0.191
_exptl_crystal_size_min          0.11
_exptl_transmission_factor_max   ?
_exptl_transmission_factor_min   ?
_diffrn_reflns_av_R_equivalents  0.0496
_diffrn_reflns_av_unetI/netI     0.0367
_diffrn_reflns_Laue_measured_fraction_full 0.999
_diffrn_reflns_Laue_measured_fraction_max 0.999
_diffrn_reflns_limit_h_max       47
_diffrn_reflns_limit_h_min       -46
_diffrn_reflns_limit_k_max       22
_diffrn_reflns_limit_k_min       -21
_diffrn_reflns_limit_l_max       26
_diffrn_reflns_limit_l_min       -25
_diffrn_reflns_number            63719
_diffrn_reflns_point_group_measured_fraction_full 0.999
_diffrn_reflns_point_group_measured_fraction_max 0.999
_diffrn_reflns_theta_full        25.242
_diffrn_reflns_theta_max         25.249
_diffrn_reflns_theta_min         1.647
_diffrn_ambient_temperature      110
_diffrn_detector                 Pilatus200K
_diffrn_detector_area_resol_mean 5.81
_diffrn_detector_type            'DECTRIS PILATUS 200K'
_diffrn_measured_fraction_theta_full 0.999
_diffrn_measured_fraction_theta_max 0.999
_diffrn_measurement_details      
;
 540 frames, detector distance = 40 mm
;
_diffrn_measurement_device       'Eulerian 4-circle diffractometer'
_diffrn_measurement_device_type  'STOE STADIVARI'
_diffrn_measurement_method       'rotation method, \w scans'
_diffrn_radiation_collimation    '0.5 mm diameter, monocapillary'
_diffrn_radiation_monochromator  'plane graphite'
_diffrn_radiation_polarisn_norm  0
_diffrn_radiation_probe          x-ray
_diffrn_radiation_type           'Mo K\a'
_diffrn_radiation_wavelength     0.71073
_diffrn_source                   'Mo Genix 3D HF'
_diffrn_source_current           1.000
_diffrn_source_power             0.050
_diffrn_source_voltage           50
_reflns_Friedel_coverage         0.000
_reflns_Friedel_fraction_full    .
_reflns_Friedel_fraction_max     .
_reflns_number_gt                11995
_reflns_number_total             13867
_reflns_special_details          
;
 Reflections were merged by SHELXL according to the crystal
 class for the calculation of statistics and refinement.
 
 Structure factors included contributions from the .fab file.
 
 _reflns_Friedel_fraction is defined as the number of unique
 Friedel pairs measured divided by the number that would be
 possible theoretically, ignoring centric projections and
 systematic absences.
;
_reflns_threshold_expression     'I > 2\s(I)'
_computing_cell_refinement       
;
X-Area Recipe 1.33.0.0 (STOE, 2015)
;
_computing_data_collection       
;
X-Area Pilatus3_SV 1.31.150.0 (STOE, 2018)
;
_computing_data_reduction        
;
X-Area Integrate 1.73.1.0 (STOE, 2018)
X-Area LANA 1.73.2.0 (STOE, 2018)
;
_computing_molecular_graphics    'Olex2 1.5 (Dolomanov et al., 2009)'
_computing_publication_material  
;
STOE & Cie GmbH, X-Area, software package for collecting single-crystal or
multi-domain crystal data on STOE area-detector diffractometers, for image 
processing, for the correction and scaling of reflection intensities and 
for outlier rejection, version 1.84, Darmstadt 2018
;
_computing_structure_refinement  'SHELXL 2019/2 (Sheldrick, 2015)'
_computing_structure_solution    'SHELXT  (Sheldrick, 2015)'
_refine_diff_density_max         3.607
_refine_diff_density_min         -1.236
_refine_diff_density_rms         0.184
_refine_ls_extinction_coef       .
_refine_ls_extinction_method     none
_refine_ls_goodness_of_fit_ref   1.068
_refine_ls_hydrogen_treatment    constr
_refine_ls_matrix_type           full
_refine_ls_number_parameters     644
_refine_ls_number_reflns         13867
_refine_ls_number_restraints     0
_refine_ls_R_factor_all          0.0678
_refine_ls_R_factor_gt           0.0596
_refine_ls_restrained_S_all      1.068
_refine_ls_shift/su_max          0.002
_refine_ls_shift/su_mean         0.000
_refine_ls_structure_factor_coef Fsqd
_refine_ls_weighting_details     
'w=1/[\s^2^(Fo^2^)+(0.0565P)^2^+456.0343P] where P=(Fo^2^+2Fc^2^)/3'
_refine_ls_weighting_scheme      calc
_refine_ls_wR_factor_gt          0.1433
_refine_ls_wR_factor_ref         0.1486
_refine_special_details          ?
_olex2_refinement_description    
;
1. Fixed Uiso
 At 1.2 times of:
  All C(H) groups
 At 1.5 times of:
  All C(H,H,H) groups
2.a Ternary CH refined with riding coordinates:
 C40(H40), C43(H43)
2.b Aromatic/amide H refined with riding coordinates:
 C3(H3), C5(H5), C12(H12), C14(H14), C25(H25), C26(H26), C27(H27), C28(H28),
 C29(H29), C36(H36), C37(H37), C38(H38), C52(H52), C53(H53), C54(H54), C55(H55),
  C56(H56)
2.c Idealised Me refined as rotating group:
 C7(H7A,H7B,H7C), C8(H8A,H8B,H8C), C9(H9A,H9B,H9C), C16(H16A,H16B,H16C),
 C17(H17A,H17B,H17C), C18(H18A,H18B,H18C), C20(H20A,H20B,H20C), C21(H21A,H21B,
 H21C), C22(H22A,H22B,H22C), C31(H31A,H31B,H31C), C32(H32A,H32B,H32C), C33(H33A,
 H33B,H33C), C41(H41A,H41B,H41C), C42(H42A,H42B,H42C), C44(H44A,H44B,H44C),
 C45(H45A,H45B,H45C), C47(H47A,H47B,H47C), C48(H48A,H48B,H48C), C49(H49A,H49B,
 H49C), C58(H58A,H58B,H58C), C59(H59A,H59B,H59C), C60(H60A,H60B,H60C)
;
_atom_sites_solution_hydrogens   geom
_atom_sites_solution_primary     dual
_atom_sites_solution_secondary   ?
loop_
_atom_site_label
_atom_site_type_symbol
_atom_site_fract_x
_atom_site_fract_y
_atom_site_fract_z
_atom_site_U_iso_or_equiv
_atom_site_adp_type
_atom_site_occupancy
_atom_site_site_symmetry_order
_atom_site_calc_flag
_atom_site_refinement_flags_posn
_atom_site_refinement_flags_adp
_atom_site_refinement_flags_occupancy
_atom_site_disorder_assembly
_atom_site_disorder_group
Au1 Au 0.33031(2) 0.21597(2) 0.73604(2) 0.02337(10) Uani 1 1 d . . . . .
Au2 Au 0.36271(2) 0.51732(2) 0.63539(2) 0.02630(10) Uani 1 1 d . . . . .
C1 C 0.3526(2) 0.1128(4) 0.7434(4) 0.0260(18) Uani 1 1 d . . . . .
C2 C 0.3365(2) 0.0578(5) 0.7011(4) 0.0250(17) Uani 1 1 d . . . . .
C3 C 0.3482(2) -0.0128(5) 0.7103(4) 0.0306(19) Uani 1 1 d . . . . .
H3 H 0.336802 -0.048766 0.680907 0.037 Uiso 1 1 calc R U . . .
C4 C 0.3767(2) -0.0322(5) 0.7624(5) 0.038(2) Uani 1 1 d . . . . .
C5 C 0.3934(3) 0.0222(5) 0.8033(4) 0.035(2) Uani 1 1 d . . . . .
H5 H 0.412993 0.010362 0.838300 0.042 Uiso 1 1 calc R U . . .
C6 C 0.3824(2) 0.0930(5) 0.7945(4) 0.0267(18) Uani 1 1 d . . . . .
C7 C 0.3061(2) 0.0740(5) 0.6441(4) 0.0282(18) Uani 1 1 d . . . . .
H7A H 0.291322 0.111890 0.654718 0.042 Uiso 1 1 calc R U . . .
H7B H 0.291836 0.030404 0.631290 0.042 Uiso 1 1 calc R U . . .
H7C H 0.315274 0.090144 0.608974 0.042 Uiso 1 1 calc R U . . .
C8 C 0.3893(3) -0.1101(5) 0.7724(5) 0.053(3) Uani 1 1 d . . . . .
H8A H 0.368760 -0.142206 0.765038 0.080 Uiso 1 1 calc R U . . .
H8B H 0.404194 -0.116297 0.816020 0.080 Uiso 1 1 calc R U . . .
H8C H 0.403094 -0.121980 0.742506 0.080 Uiso 1 1 calc R U . . .
C9 C 0.4023(3) 0.1473(5) 0.8433(5) 0.038(2) Uani 1 1 d . . . . .
H9A H 0.398437 0.136333 0.884762 0.057 Uiso 1 1 calc R U . . .
H9B H 0.393489 0.195839 0.830140 0.057 Uiso 1 1 calc R U . . .
H9C H 0.427629 0.144752 0.846480 0.057 Uiso 1 1 calc R U . . .
C10 C 0.3842(2) 0.6056(5) 0.6014(4) 0.0304(19) Uani 1 1 d . . . . .
C11 C 0.3815(3) 0.6767(5) 0.6238(5) 0.037(2) Uani 1 1 d . . . . .
C12 C 0.3960(3) 0.7348(5) 0.5989(5) 0.043(2) Uani 1 1 d . . . . .
H12 H 0.391852 0.782498 0.610799 0.052 Uiso 1 1 calc R U . . .
C13 C 0.4166(3) 0.7233(5) 0.5567(5) 0.047(3) Uani 1 1 d . . . . .
C14 C 0.4203(3) 0.6550(6) 0.5360(5) 0.043(2) Uani 1 1 d . . . . .
H14 H 0.434278 0.647265 0.507352 0.052 Uiso 1 1 calc R U . . .
C15 C 0.4040(2) 0.5967(5) 0.5563(4) 0.033(2) Uani 1 1 d . . . . .
C16 C 0.4062(3) 0.5224(6) 0.5291(5) 0.044(2) Uani 1 1 d . . . . .
H16A H 0.383880 0.511388 0.497261 0.067 Uiso 1 1 calc R U . . .
H16B H 0.410469 0.486648 0.563259 0.067 Uiso 1 1 calc R U . . .
H16C H 0.425713 0.521054 0.509029 0.067 Uiso 1 1 calc R U . . .
C17 C 0.3639(3) 0.6893(6) 0.6763(5) 0.046(3) Uani 1 1 d . . . . .
H17A H 0.344274 0.655176 0.671830 0.069 Uiso 1 1 calc R U . . .
H17B H 0.354700 0.738565 0.673521 0.069 Uiso 1 1 calc R U . . .
H17C H 0.381192 0.682187 0.717645 0.069 Uiso 1 1 calc R U . . .
C18 C 0.4341(3) 0.7862(7) 0.5329(6) 0.062(4) Uani 1 1 d . . . . .
H18A H 0.447972 0.768393 0.505074 0.094 Uiso 1 1 calc R U . . .
H18B H 0.449707 0.811505 0.569187 0.094 Uiso 1 1 calc R U . . .
H18C H 0.415806 0.819430 0.509151 0.094 Uiso 1 1 calc R U . . .
C19 C 0.3269(2) 0.3136(4) 0.8900(4) 0.0238(17) Uani 1 1 d . . . . .
C20 C 0.3190(3) 0.3476(5) 0.9479(4) 0.0306(19) Uani 1 1 d . . . . .
H20A H 0.317223 0.399929 0.942404 0.046 Uiso 1 1 calc R U . . .
H20B H 0.338124 0.336057 0.985936 0.046 Uiso 1 1 calc R U . . .
H20C H 0.296536 0.328700 0.952716 0.046 Uiso 1 1 calc R U . . .
C21 C 0.3626(2) 0.3400(5) 0.8845(4) 0.031(2) Uani 1 1 d . . . . .
H21A H 0.364697 0.330061 0.841680 0.047 Uiso 1 1 calc R U . . .
H21B H 0.381621 0.315088 0.915833 0.047 Uiso 1 1 calc R U . . .
H21C H 0.364607 0.391977 0.892492 0.047 Uiso 1 1 calc R U . . .
C22 C 0.3287(3) 0.2317(4) 0.8984(4) 0.0299(19) Uani 1 1 d . . . . .
H22A H 0.305675 0.213506 0.900743 0.045 Uiso 1 1 calc R U . . .
H22B H 0.346851 0.219511 0.937638 0.045 Uiso 1 1 calc R U . . .
H22C H 0.334874 0.209611 0.862097 0.045 Uiso 1 1 calc R U . . .
C23 C 0.2657(2) 0.3200(4) 0.8111(4) 0.0248(18) Uani 1 1 d . . . . .
C24 C 0.2433(2) 0.3085(4) 0.8555(4) 0.0244(17) Uani 1 1 d . . . . .
C25 C 0.2287(2) 0.3679(4) 0.8762(4) 0.0283(19) Uani 1 1 d . . . . .
H25 H 0.232574 0.414296 0.861082 0.034 Uiso 1 1 calc R U . . .
C26 C 0.2083(2) 0.3613(5) 0.9188(4) 0.031(2) Uani 1 1 d . . . . .
H26 H 0.197666 0.402636 0.931189 0.037 Uiso 1 1 calc R U . . .
C27 C 0.2036(2) 0.2954(5) 0.9428(4) 0.033(2) Uani 1 1 d . . . . .
H27 H 0.191072 0.291017 0.974120 0.039 Uiso 1 1 calc R U . . .
C28 C 0.2175(2) 0.2341(4) 0.9205(4) 0.0273(18) Uani 1 1 d . . . . .
H28 H 0.213161 0.187699 0.934982 0.033 Uiso 1 1 calc R U . . .
C29 C 0.2375(2) 0.2408(4) 0.8777(4) 0.0268(18) Uani 1 1 d . . . . .
H29 H 0.247260 0.199336 0.863468 0.032 Uiso 1 1 calc R U . . .
C30 C 0.2203(2) 0.3061(4) 0.7038(4) 0.0285(19) Uani 1 1 d . . . . .
C31 C 0.2001(2) 0.3781(5) 0.6889(4) 0.035(2) Uani 1 1 d . . . . .
H31A H 0.197695 0.399494 0.728427 0.052 Uiso 1 1 calc R U . . .
H31B H 0.176547 0.369391 0.660040 0.052 Uiso 1 1 calc R U . . .
H31C H 0.213268 0.411049 0.668720 0.052 Uiso 1 1 calc R U . . .
C32 C 0.1966(2) 0.2524(5) 0.7283(5) 0.039(2) Uani 1 1 d . . . . .
H32A H 0.209883 0.208002 0.742583 0.058 Uiso 1 1 calc R U . . .
H32B H 0.175369 0.241301 0.693951 0.058 Uiso 1 1 calc R U . . .
H32C H 0.189635 0.274114 0.763943 0.058 Uiso 1 1 calc R U . . .
C33 C 0.2266(3) 0.2753(6) 0.6435(5) 0.044(2) Uani 1 1 d . . . . .
H33A H 0.243177 0.306267 0.629247 0.065 Uiso 1 1 calc R U . . .
H33B H 0.204090 0.272866 0.610274 0.065 Uiso 1 1 calc R U . . .
H33C H 0.236668 0.226827 0.652000 0.065 Uiso 1 1 calc R U . . .
C34 C 0.2858(2) 0.4671(4) 0.6999(4) 0.0250(18) Uani 1 1 d . . . . .
C35 C 0.2631(2) 0.4871(4) 0.6390(4) 0.0246(17) Uani 1 1 d . . . . .
C36 C 0.2371(2) 0.5374(4) 0.6377(4) 0.0268(18) Uani 1 1 d . . . . .
H36 H 0.221662 0.550519 0.597722 0.032 Uiso 1 1 calc R U . . .
C37 C 0.2325(2) 0.5703(4) 0.6930(4) 0.0274(18) Uani 1 1 d . . . . .
H37 H 0.212866 0.600964 0.691315 0.033 Uiso 1 1 calc R U . . .
C38 C 0.2579(3) 0.5557(5) 0.7502(4) 0.033(2) Uani 1 1 d . . . . .
H38 H 0.256511 0.580293 0.787585 0.039 Uiso 1 1 calc R U . . .
C39 C 0.2849(2) 0.5068(4) 0.7542(4) 0.0270(18) Uani 1 1 d . . . . .
C40 C 0.2655(2) 0.4595(4) 0.5761(4) 0.0266(18) Uani 1 1 d . . . . .
H40 H 0.284441 0.421963 0.584061 0.032 Uiso 1 1 calc R U . . .
C41 C 0.2760(3) 0.5202(5) 0.5373(4) 0.036(2) Uani 1 1 d . . . . .
H41A H 0.277163 0.501364 0.496135 0.053 Uiso 1 1 calc R U . . .
H41B H 0.299175 0.539363 0.560473 0.053 Uiso 1 1 calc R U . . .
H41C H 0.258247 0.558717 0.530618 0.053 Uiso 1 1 calc R U . . .
C42 C 0.2311(3) 0.4256(6) 0.5355(5) 0.045(2) Uani 1 1 d . . . . .
H42A H 0.212819 0.462756 0.522935 0.068 Uiso 1 1 calc R U . . .
H42B H 0.223140 0.388330 0.560220 0.068 Uiso 1 1 calc R U . . .
H42C H 0.235404 0.403906 0.497455 0.068 Uiso 1 1 calc R U . . .
C43 C 0.3150(2) 0.5074(4) 0.8141(4) 0.0278(19) Uani 1 1 d . . . . .
H43 H 0.326426 0.458849 0.818793 0.033 Uiso 1 1 calc R U . . .
C44 C 0.3428(3) 0.5632(5) 0.8058(5) 0.037(2) Uani 1 1 d . . . . .
H44A H 0.349122 0.553295 0.766228 0.055 Uiso 1 1 calc R U . . .
H44B H 0.364034 0.559827 0.841794 0.055 Uiso 1 1 calc R U . . .
H44C H 0.332807 0.611739 0.804013 0.055 Uiso 1 1 calc R U . . .
C45 C 0.3049(3) 0.5237(5) 0.8747(4) 0.035(2) Uani 1 1 d . . . . .
H45A H 0.293642 0.571169 0.871311 0.052 Uiso 1 1 calc R U . . .
H45B H 0.326231 0.523498 0.910759 0.052 Uiso 1 1 calc R U . . .
H45C H 0.288333 0.487024 0.881357 0.052 Uiso 1 1 calc R U . . .
C46 C 0.4221(2) 0.3944(5) 0.7655(4) 0.0274(18) Uani 1 1 d . . . . .
C47 C 0.4397(3) 0.3360(6) 0.8125(5) 0.045(2) Uani 1 1 d . . . . .
H47A H 0.460913 0.355753 0.842566 0.067 Uiso 1 1 calc R U . . .
H47B H 0.446462 0.295705 0.789345 0.067 Uiso 1 1 calc R U . . .
H47C H 0.423120 0.319153 0.835651 0.067 Uiso 1 1 calc R U . . .
C48 C 0.4103(2) 0.4567(5) 0.8006(4) 0.035(2) Uani 1 1 d . . . . .
H48A H 0.392060 0.439810 0.820163 0.053 Uiso 1 1 calc R U . . .
H48B H 0.400621 0.495492 0.770531 0.053 Uiso 1 1 calc R U . . .
H48C H 0.430693 0.474758 0.833742 0.053 Uiso 1 1 calc R U . . .
C49 C 0.4471(3) 0.4239(5) 0.7308(5) 0.042(2) Uani 1 1 d . . . . .
H49A H 0.433605 0.447634 0.691697 0.063 Uiso 1 1 calc R U . . .
H49B H 0.461070 0.384440 0.720175 0.063 Uiso 1 1 calc R U . . .
H49C H 0.463032 0.458778 0.757930 0.063 Uiso 1 1 calc R U . . .
C50 C 0.3856(2) 0.3203(4) 0.6711(4) 0.0250(17) Uani 1 1 d . . . . .
C51 C 0.4152(3) 0.2755(5) 0.6613(5) 0.038(2) Uani 1 1 d . . . . .
C52 C 0.4342(3) 0.2987(6) 0.6172(6) 0.053(3) Uani 1 1 d . . . . .
H52 H 0.428059 0.342409 0.594375 0.064 Uiso 1 1 calc R U . . .
C53 C 0.4613(3) 0.2571(7) 0.6085(7) 0.060(3) Uani 1 1 d . . . . .
H53 H 0.474064 0.272000 0.579540 0.072 Uiso 1 1 calc R U . . .
C54 C 0.4700(4) 0.1934(8) 0.6416(8) 0.073(4) Uani 1 1 d . . . . .
H54 H 0.488950 0.165039 0.635537 0.088 Uiso 1 1 calc R U . . .
C55 C 0.4514(3) 0.1702(6) 0.6839(7) 0.065(4) Uani 1 1 d . . . . .
H55 H 0.457645 0.126219 0.706420 0.079 Uiso 1 1 calc R U . . .
C56 C 0.4236(3) 0.2117(5) 0.6930(5) 0.042(2) Uani 1 1 d . . . . .
H56 H 0.410555 0.195833 0.721209 0.050 Uiso 1 1 calc R U . . .
C57 C 0.3356(3) 0.2922(5) 0.5700(4) 0.031(2) Uani 1 1 d . . . . .
C58 C 0.2978(2) 0.2741(5) 0.5687(4) 0.0294(19) Uani 1 1 d . . . . .
H58A H 0.285721 0.317706 0.576740 0.044 Uiso 1 1 calc R U . . .
H58B H 0.297813 0.238188 0.601505 0.044 Uiso 1 1 calc R U . . .
H58C H 0.285467 0.254561 0.526864 0.044 Uiso 1 1 calc R U . . .
C59 C 0.3540(3) 0.2207(5) 0.5627(5) 0.039(2) Uani 1 1 d . . . . .
H59A H 0.338597 0.192478 0.528259 0.059 Uiso 1 1 calc R U . . .
H59B H 0.358711 0.193430 0.602512 0.059 Uiso 1 1 calc R U . . .
H59C H 0.376435 0.230721 0.552765 0.059 Uiso 1 1 calc R U . . .
C60 C 0.3374(3) 0.3450(5) 0.5155(4) 0.041(2) Uani 1 1 d . . . . .
H60A H 0.325611 0.390222 0.520543 0.061 Uiso 1 1 calc R U . . .
H60B H 0.325474 0.323313 0.474409 0.061 Uiso 1 1 calc R U . . .
H60C H 0.362233 0.354584 0.517411 0.061 Uiso 1 1 calc R U . . .
N1 N 0.31004(17) 0.4049(3) 0.7069(3) 0.0196(13) Uani 1 1 d . . . . .
N2 N 0.25583(19) 0.3184(3) 0.7477(3) 0.0243(15) Uani 1 1 d . . . . .
N3 N 0.30096(19) 0.3347(3) 0.8291(3) 0.0231(15) Uani 1 1 d . . . . .
N4 N 0.3533(2) 0.3283(4) 0.6320(3) 0.0281(16) Uani 1 1 d . . . . .
N5 N 0.38791(18) 0.3656(4) 0.7200(3) 0.0253(15) Uani 1 1 d . . . . .
Si1 Si 0.30246(6) 0.32406(11) 0.74463(10) 0.0218(5) Uani 1 1 d . . . . .
Si2 Si 0.34635(6) 0.41135(12) 0.67454(11) 0.0240(5) Uani 1 1 d . . . . .

loop_
_atom_site_aniso_label
_atom_site_aniso_U_11
_atom_site_aniso_U_22
_atom_site_aniso_U_33
_atom_site_aniso_U_23
_atom_site_aniso_U_13
_atom_site_aniso_U_12
Au1 0.03143(19) 0.01823(16) 0.02173(17) -0.00133(12) 0.00941(13) 0.00048(12)
Au2 0.03206(19) 0.02079(17) 0.02729(18) 0.00049(13) 0.01023(14) -0.00367(13)
C1 0.034(5) 0.019(4) 0.026(4) -0.008(3) 0.010(4) 0.000(3)
C2 0.027(4) 0.029(4) 0.022(4) 0.004(3) 0.012(3) 0.002(3)
C3 0.030(5) 0.029(4) 0.031(5) -0.008(4) 0.005(4) -0.004(4)
C4 0.030(5) 0.028(5) 0.048(6) -0.009(4) -0.001(4) 0.007(4)
C5 0.041(5) 0.031(5) 0.029(5) -0.012(4) 0.001(4) 0.007(4)
C6 0.030(5) 0.030(4) 0.021(4) -0.005(3) 0.007(4) 0.000(4)
C7 0.031(5) 0.028(4) 0.024(4) -0.002(3) 0.004(4) -0.002(4)
C8 0.082(9) 0.031(5) 0.042(6) -0.007(5) 0.008(6) 0.017(5)
C9 0.039(5) 0.031(5) 0.034(5) -0.010(4) -0.006(4) 0.003(4)
C10 0.030(5) 0.029(4) 0.030(5) 0.003(4) 0.004(4) -0.007(4)
C11 0.035(5) 0.036(5) 0.036(5) 0.007(4) 0.001(4) -0.002(4)
C12 0.044(6) 0.032(5) 0.043(6) 0.010(4) -0.005(5) -0.009(4)
C13 0.041(6) 0.037(6) 0.053(7) 0.027(5) -0.006(5) -0.009(5)
C14 0.030(5) 0.055(7) 0.044(6) 0.021(5) 0.009(4) -0.004(5)
C15 0.026(5) 0.039(5) 0.034(5) 0.017(4) 0.005(4) -0.001(4)
C16 0.042(6) 0.051(6) 0.047(6) 0.003(5) 0.024(5) 0.001(5)
C17 0.060(7) 0.034(5) 0.042(6) -0.002(5) 0.010(5) -0.002(5)
C18 0.056(7) 0.063(8) 0.059(8) 0.044(6) -0.001(6) -0.014(6)
C19 0.030(4) 0.020(4) 0.021(4) 0.001(3) 0.006(3) 0.000(3)
C20 0.041(5) 0.026(4) 0.027(5) -0.002(4) 0.014(4) 0.005(4)
C21 0.035(5) 0.029(4) 0.030(5) -0.005(4) 0.010(4) -0.004(4)
C22 0.041(5) 0.023(4) 0.027(5) 0.002(3) 0.010(4) 0.007(4)
C23 0.033(5) 0.017(4) 0.029(5) -0.003(3) 0.015(4) 0.006(3)
C24 0.034(5) 0.021(4) 0.020(4) 0.000(3) 0.010(4) 0.005(3)
C25 0.043(5) 0.021(4) 0.021(4) 0.008(3) 0.010(4) 0.003(4)
C26 0.043(5) 0.029(4) 0.022(4) -0.002(4) 0.010(4) 0.006(4)
C27 0.033(5) 0.035(5) 0.032(5) 0.005(4) 0.014(4) 0.005(4)
C28 0.033(5) 0.025(4) 0.027(4) 0.013(3) 0.013(4) -0.001(3)
C29 0.033(5) 0.022(4) 0.027(4) 0.009(3) 0.009(4) 0.004(3)
C30 0.031(5) 0.024(4) 0.027(5) 0.003(3) 0.002(4) -0.004(4)
C31 0.031(5) 0.036(5) 0.033(5) 0.006(4) 0.000(4) -0.005(4)
C32 0.029(5) 0.034(5) 0.047(6) 0.007(4) -0.002(4) -0.010(4)
C33 0.051(6) 0.050(6) 0.030(5) -0.009(4) 0.010(5) -0.005(5)
C34 0.031(5) 0.017(4) 0.029(4) 0.004(3) 0.012(4) 0.000(3)
C35 0.034(5) 0.017(4) 0.023(4) 0.006(3) 0.009(4) -0.005(3)
C36 0.031(5) 0.019(4) 0.030(5) 0.004(3) 0.008(4) 0.000(3)
C37 0.030(5) 0.024(4) 0.029(5) 0.005(3) 0.010(4) 0.008(3)
C38 0.043(6) 0.025(4) 0.033(5) -0.007(4) 0.015(4) -0.002(4)
C39 0.033(5) 0.020(4) 0.032(5) -0.001(3) 0.015(4) -0.004(3)
C40 0.038(5) 0.025(4) 0.015(4) 0.002(3) 0.006(4) 0.000(4)
C41 0.042(6) 0.040(5) 0.026(5) 0.009(4) 0.013(4) 0.010(4)
C42 0.053(7) 0.040(6) 0.042(6) -0.001(5) 0.013(5) -0.010(5)
C43 0.045(5) 0.022(4) 0.016(4) 0.002(3) 0.007(4) -0.001(4)
C44 0.040(5) 0.024(4) 0.043(6) 0.000(4) 0.006(4) -0.002(4)
C45 0.055(6) 0.028(5) 0.018(4) -0.004(3) 0.004(4) 0.001(4)
C46 0.022(4) 0.028(4) 0.029(5) -0.002(4) 0.001(4) -0.006(3)
C47 0.043(6) 0.044(6) 0.044(6) -0.006(5) 0.008(5) 0.003(5)
C48 0.031(5) 0.041(5) 0.031(5) -0.010(4) 0.005(4) -0.002(4)
C49 0.036(5) 0.035(5) 0.055(7) -0.013(5) 0.011(5) -0.009(4)
C50 0.028(5) 0.019(4) 0.030(5) 0.002(3) 0.009(4) -0.002(3)
C51 0.042(6) 0.031(5) 0.044(6) -0.009(4) 0.014(5) -0.005(4)
C52 0.059(7) 0.042(6) 0.072(8) -0.012(6) 0.041(6) -0.005(5)
C53 0.050(7) 0.059(8) 0.084(9) -0.019(7) 0.040(7) -0.011(6)
C54 0.053(8) 0.067(9) 0.107(12) -0.042(8) 0.035(8) -0.003(7)
C55 0.044(7) 0.028(5) 0.114(12) -0.021(6) 0.005(7) 0.002(5)
C56 0.039(6) 0.031(5) 0.056(7) -0.011(5) 0.014(5) 0.000(4)
C57 0.042(5) 0.030(5) 0.023(4) -0.010(4) 0.014(4) -0.009(4)
C58 0.036(5) 0.024(4) 0.022(4) 0.000(3) -0.001(4) 0.000(4)
C59 0.062(7) 0.025(5) 0.034(5) -0.012(4) 0.018(5) -0.002(4)
C60 0.059(7) 0.038(5) 0.029(5) -0.010(4) 0.021(5) -0.013(5)
N1 0.022(3) 0.014(3) 0.020(3) -0.004(3) 0.001(3) 0.001(3)
N2 0.032(4) 0.017(3) 0.026(4) 0.003(3) 0.012(3) -0.003(3)
N3 0.038(4) 0.021(3) 0.014(3) -0.002(3) 0.013(3) 0.000(3)
N4 0.041(4) 0.019(3) 0.029(4) -0.011(3) 0.016(3) -0.002(3)
N5 0.023(4) 0.023(3) 0.028(4) -0.005(3) 0.003(3) -0.003(3)
Si1 0.0320(12) 0.0159(10) 0.0188(11) 0.0001(8) 0.0094(9) -0.0008(9)
Si2 0.0314(12) 0.0199(11) 0.0227(11) -0.0015(9) 0.0108(10) -0.0017(9)

_geom_special_details            
;
 All esds (except the esd in the dihedral angle between two l.s. planes)
 are estimated using the full covariance matrix.  The cell esds are taken
 into account individually in the estimation of esds in distances, angles
 and torsion angles; correlations between esds in cell parameters are only
 used when they are defined by crystal symmetry.  An approximate (isotropic)
 treatment of cell esds is used for estimating esds involving l.s. planes.
;
loop_
_geom_bond_atom_site_label_1
_geom_bond_atom_site_label_2
_geom_bond_distance
_geom_bond_site_symmetry_2
_geom_bond_publ_flag
Au1 C1 2.094(8) . ?
Au1 Si1 2.318(2) . ?
Au2 C10 2.073(8) . ?
Au2 Si2 2.307(2) . ?
C1 C2 1.407(12) . ?
C1 C6 1.430(12) . ?
C2 C3 1.386(12) . ?
C2 C7 1.502(12) . ?
C3 H3 0.9500 . ?
C3 C4 1.409(13) . ?
C4 C5 1.390(13) . ?
C4 C8 1.526(13) . ?
C5 H5 0.9500 . ?
C5 C6 1.382(12) . ?
C6 C9 1.520(12) . ?
C7 H7A 0.9800 . ?
C7 H7B 0.9800 . ?
C7 H7C 0.9800 . ?
C8 H8A 0.9800 . ?
C8 H8B 0.9800 . ?
C8 H8C 0.9800 . ?
C9 H9A 0.9800 . ?
C9 H9B 0.9800 . ?
C9 H9C 0.9800 . ?
C10 C11 1.421(13) . ?
C10 C15 1.424(13) . ?
C11 C12 1.398(14) . ?
C11 C17 1.513(15) . ?
C12 H12 0.9500 . ?
C12 C13 1.398(16) . ?
C13 C14 1.369(16) . ?
C13 C18 1.519(13) . ?
C14 H14 0.9500 . ?
C14 C15 1.389(13) . ?
C15 C16 1.515(14) . ?
C16 H16A 0.9800 . ?
C16 H16B 0.9800 . ?
C16 H16C 0.9800 . ?
C17 H17A 0.9800 . ?
C17 H17B 0.9800 . ?
C17 H17C 0.9800 . ?
C18 H18A 0.9800 . ?
C18 H18B 0.9800 . ?
C18 H18C 0.9800 . ?
C19 C20 1.520(11) . ?
C19 C21 1.523(12) . ?
C19 C22 1.533(11) . ?
C19 N3 1.491(10) . ?
C20 H20A 0.9800 . ?
C20 H20B 0.9800 . ?
C20 H20C 0.9800 . ?
C21 H21A 0.9800 . ?
C21 H21B 0.9800 . ?
C21 H21C 0.9800 . ?
C22 H22A 0.9800 . ?
C22 H22B 0.9800 . ?
C22 H22C 0.9800 . ?
C23 C24 1.492(11) . ?
C23 N2 1.334(11) . ?
C23 N3 1.358(11) . ?
C24 C25 1.377(11) . ?
C24 C29 1.389(11) . ?
C25 H25 0.9500 . ?
C25 C26 1.387(12) . ?
C26 H26 0.9500 . ?
C26 C27 1.364(13) . ?
C27 H27 0.9500 . ?
C27 C28 1.407(12) . ?
C28 H28 0.9500 . ?
C28 C29 1.381(11) . ?
C29 H29 0.9500 . ?
C30 C31 1.544(12) . ?
C30 C32 1.557(12) . ?
C30 C33 1.519(13) . ?
C30 N2 1.478(11) . ?
C31 H31A 0.9800 . ?
C31 H31B 0.9800 . ?
C31 H31C 0.9800 . ?
C32 H32A 0.9800 . ?
C32 H32B 0.9800 . ?
C32 H32C 0.9800 . ?
C33 H33A 0.9800 . ?
C33 H33B 0.9800 . ?
C33 H33C 0.9800 . ?
C34 C35 1.434(12) . ?
C34 C39 1.406(12) . ?
C34 N1 1.478(10) . ?
C35 C36 1.378(12) . ?
C35 C40 1.493(11) . ?
C36 H36 0.9500 . ?
C36 C37 1.411(12) . ?
C37 H37 0.9500 . ?
C37 C38 1.398(13) . ?
C38 H38 0.9500 . ?
C38 C39 1.380(12) . ?
C39 C43 1.507(12) . ?
C40 H40 1.0000 . ?
C40 C41 1.534(12) . ?
C40 C42 1.532(13) . ?
C41 H41A 0.9800 . ?
C41 H41B 0.9800 . ?
C41 H41C 0.9800 . ?
C42 H42A 0.9800 . ?
C42 H42B 0.9800 . ?
C42 H42C 0.9800 . ?
C43 H43 1.0000 . ?
C43 C44 1.550(12) . ?
C43 C45 1.516(12) . ?
C44 H44A 0.9800 . ?
C44 H44B 0.9800 . ?
C44 H44C 0.9800 . ?
C45 H45A 0.9800 . ?
C45 H45B 0.9800 . ?
C45 H45C 0.9800 . ?
C46 C47 1.524(13) . ?
C46 C48 1.529(12) . ?
C46 C49 1.499(13) . ?
C46 N5 1.530(10) . ?
C47 H47A 0.9800 . ?
C47 H47B 0.9800 . ?
C47 H47C 0.9800 . ?
C48 H48A 0.9800 . ?
C48 H48B 0.9800 . ?
C48 H48C 0.9800 . ?
C49 H49A 0.9800 . ?
C49 H49B 0.9800 . ?
C49 H49C 0.9800 . ?
C50 C51 1.492(13) . ?
C50 N4 1.328(11) . ?
C50 N5 1.346(11) . ?
C51 C52 1.436(14) . ?
C51 C56 1.368(14) . ?
C52 H52 0.9500 . ?
C52 C53 1.368(16) . ?
C53 H53 0.9500 . ?
C53 C54 1.38(2) . ?
C54 H54 0.9500 . ?
C54 C55 1.39(2) . ?
C55 H55 0.9500 . ?
C55 C56 1.395(15) . ?
C56 H56 0.9500 . ?
C57 C58 1.513(13) . ?
C57 C59 1.540(12) . ?
C57 C60 1.561(13) . ?
C57 N4 1.502(11) . ?
C58 H58A 0.9800 . ?
C58 H58B 0.9800 . ?
C58 H58C 0.9800 . ?
C59 H59A 0.9800 . ?
C59 H59B 0.9800 . ?
C59 H59C 0.9800 . ?
C60 H60A 0.9800 . ?
C60 H60B 0.9800 . ?
C60 H60C 0.9800 . ?
N1 Si1 1.778(7) . ?
N1 Si2 1.759(7) . ?
N2 Si1 1.852(7) . ?
N3 Si1 1.875(6) . ?
N4 Si2 1.860(7) . ?
N5 Si2 1.866(7) . ?

loop_
_geom_angle_atom_site_label_1
_geom_angle_atom_site_label_2
_geom_angle_atom_site_label_3
_geom_angle
_geom_angle_site_symmetry_1
_geom_angle_site_symmetry_3
_geom_angle_publ_flag
C1 Au1 Si1 169.3(2) . . ?
C10 Au2 Si2 172.0(3) . . ?
C2 C1 Au1 120.8(6) . . ?
C2 C1 C6 116.9(7) . . ?
C6 C1 Au1 122.0(6) . . ?
C1 C2 C7 120.8(7) . . ?
C3 C2 C1 121.4(8) . . ?
C3 C2 C7 117.8(8) . . ?
C2 C3 H3 119.4 . . ?
C2 C3 C4 121.2(8) . . ?
C4 C3 H3 119.4 . . ?
C3 C4 C8 120.9(8) . . ?
C5 C4 C3 117.7(8) . . ?
C5 C4 C8 121.4(9) . . ?
C4 C5 H5 119.0 . . ?
C6 C5 C4 121.9(9) . . ?
C6 C5 H5 119.0 . . ?
C1 C6 C9 122.1(8) . . ?
C5 C6 C1 120.8(8) . . ?
C5 C6 C9 117.0(8) . . ?
C2 C7 H7A 109.5 . . ?
C2 C7 H7B 109.5 . . ?
C2 C7 H7C 109.5 . . ?
H7A C7 H7B 109.5 . . ?
H7A C7 H7C 109.5 . . ?
H7B C7 H7C 109.5 . . ?
C4 C8 H8A 109.5 . . ?
C4 C8 H8B 109.5 . . ?
C4 C8 H8C 109.5 . . ?
H8A C8 H8B 109.5 . . ?
H8A C8 H8C 109.5 . . ?
H8B C8 H8C 109.5 . . ?
C6 C9 H9A 109.5 . . ?
C6 C9 H9B 109.5 . . ?
C6 C9 H9C 109.5 . . ?
H9A C9 H9B 109.5 . . ?
H9A C9 H9C 109.5 . . ?
H9B C9 H9C 109.5 . . ?
C11 C10 Au2 122.4(7) . . ?
C11 C10 C15 116.9(8) . . ?
C15 C10 Au2 120.6(6) . . ?
C10 C11 C17 119.8(8) . . ?
C12 C11 C10 120.5(10) . . ?
C12 C11 C17 119.7(9) . . ?
C11 C12 H12 119.8 . . ?
C11 C12 C13 120.5(10) . . ?
C13 C12 H12 119.8 . . ?
C12 C13 C18 120.3(11) . . ?
C14 C13 C12 119.6(9) . . ?
C14 C13 C18 120.1(11) . . ?
C13 C14 H14 119.4 . . ?
C13 C14 C15 121.1(10) . . ?
C15 C14 H14 119.4 . . ?
C10 C15 C16 118.6(8) . . ?
C14 C15 C10 121.0(9) . . ?
C14 C15 C16 120.3(9) . . ?
C15 C16 H16A 109.5 . . ?
C15 C16 H16B 109.5 . . ?
C15 C16 H16C 109.5 . . ?
H16A C16 H16B 109.5 . . ?
H16A C16 H16C 109.5 . . ?
H16B C16 H16C 109.5 . . ?
C11 C17 H17A 109.5 . . ?
C11 C17 H17B 109.5 . . ?
C11 C17 H17C 109.5 . . ?
H17A C17 H17B 109.5 . . ?
H17A C17 H17C 109.5 . . ?
H17B C17 H17C 109.5 . . ?
C13 C18 H18A 109.5 . . ?
C13 C18 H18B 109.5 . . ?
C13 C18 H18C 109.5 . . ?
H18A C18 H18B 109.5 . . ?
H18A C18 H18C 109.5 . . ?
H18B C18 H18C 109.5 . . ?
C20 C19 C21 109.5(7) . . ?
C20 C19 C22 109.1(7) . . ?
C21 C19 C22 108.3(7) . . ?
N3 C19 C20 113.1(7) . . ?
N3 C19 C21 105.2(6) . . ?
N3 C19 C22 111.5(7) . . ?
C19 C20 H20A 109.5 . . ?
C19 C20 H20B 109.5 . . ?
C19 C20 H20C 109.5 . . ?
H20A C20 H20B 109.5 . . ?
H20A C20 H20C 109.5 . . ?
H20B C20 H20C 109.5 . . ?
C19 C21 H21A 109.5 . . ?
C19 C21 H21B 109.5 . . ?
C19 C21 H21C 109.5 . . ?
H21A C21 H21B 109.5 . . ?
H21A C21 H21C 109.5 . . ?
H21B C21 H21C 109.5 . . ?
C19 C22 H22A 109.5 . . ?
C19 C22 H22B 109.5 . . ?
C19 C22 H22C 109.5 . . ?
H22A C22 H22B 109.5 . . ?
H22A C22 H22C 109.5 . . ?
H22B C22 H22C 109.5 . . ?
N2 C23 C24 128.2(8) . . ?
N2 C23 N3 106.8(7) . . ?
N3 C23 C24 125.0(7) . . ?
C25 C24 C23 118.2(7) . . ?
C25 C24 C29 119.2(8) . . ?
C29 C24 C23 122.6(7) . . ?
C24 C25 H25 119.4 . . ?
C24 C25 C26 121.1(8) . . ?
C26 C25 H25 119.4 . . ?
C25 C26 H26 119.9 . . ?
C27 C26 C25 120.2(8) . . ?
C27 C26 H26 119.9 . . ?
C26 C27 H27 120.5 . . ?
C26 C27 C28 119.1(8) . . ?
C28 C27 H27 120.5 . . ?
C27 C28 H28 119.8 . . ?
C29 C28 C27 120.5(8) . . ?
C29 C28 H28 119.8 . . ?
C24 C29 H29 120.1 . . ?
C28 C29 C24 119.8(8) . . ?
C28 C29 H29 120.1 . . ?
C31 C30 C32 107.9(7) . . ?
C33 C30 C31 109.8(8) . . ?
C33 C30 C32 108.2(8) . . ?
N2 C30 C31 110.0(7) . . ?
N2 C30 C32 114.9(7) . . ?
N2 C30 C33 106.0(7) . . ?
C30 C31 H31A 109.5 . . ?
C30 C31 H31B 109.5 . . ?
C30 C31 H31C 109.5 . . ?
H31A C31 H31B 109.5 . . ?
H31A C31 H31C 109.5 . . ?
H31B C31 H31C 109.5 . . ?
C30 C32 H32A 109.5 . . ?
C30 C32 H32B 109.5 . . ?
C30 C32 H32C 109.5 . . ?
H32A C32 H32B 109.5 . . ?
H32A C32 H32C 109.5 . . ?
H32B C32 H32C 109.5 . . ?
C30 C33 H33A 109.5 . . ?
C30 C33 H33B 109.5 . . ?
C30 C33 H33C 109.5 . . ?
H33A C33 H33B 109.5 . . ?
H33A C33 H33C 109.5 . . ?
H33B C33 H33C 109.5 . . ?
C35 C34 N1 121.0(7) . . ?
C39 C34 C35 119.8(8) . . ?
C39 C34 N1 119.2(7) . . ?
C34 C35 C40 126.1(8) . . ?
C36 C35 C34 117.5(8) . . ?
C36 C35 C40 116.4(8) . . ?
C35 C36 H36 118.5 . . ?
C35 C36 C37 123.0(8) . . ?
C37 C36 H36 118.5 . . ?
C36 C37 H37 121.4 . . ?
C38 C37 C36 117.2(8) . . ?
C38 C37 H37 121.4 . . ?
C37 C38 H38 119.0 . . ?
C39 C38 C37 122.0(8) . . ?
C39 C38 H38 119.0 . . ?
C34 C39 C43 122.9(8) . . ?
C38 C39 C34 119.3(8) . . ?
C38 C39 C43 117.2(8) . . ?
C35 C40 H40 108.0 . . ?
C35 C40 C41 110.5(7) . . ?
C35 C40 C42 114.2(8) . . ?
C41 C40 H40 108.0 . . ?
C42 C40 H40 108.0 . . ?
C42 C40 C41 108.0(7) . . ?
C40 C41 H41A 109.5 . . ?
C40 C41 H41B 109.5 . . ?
C40 C41 H41C 109.5 . . ?
H41A C41 H41B 109.5 . . ?
H41A C41 H41C 109.5 . . ?
H41B C41 H41C 109.5 . . ?
C40 C42 H42A 109.5 . . ?
C40 C42 H42B 109.5 . . ?
C40 C42 H42C 109.5 . . ?
H42A C42 H42B 109.5 . . ?
H42A C42 H42C 109.5 . . ?
H42B C42 H42C 109.5 . . ?
C39 C43 H43 107.8 . . ?
C39 C43 C44 108.2(7) . . ?
C39 C43 C45 115.6(8) . . ?
C44 C43 H43 107.8 . . ?
C45 C43 H43 107.8 . . ?
C45 C43 C44 109.2(7) . . ?
C43 C44 H44A 109.5 . . ?
C43 C44 H44B 109.5 . . ?
C43 C44 H44C 109.5 . . ?
H44A C44 H44B 109.5 . . ?
H44A C44 H44C 109.5 . . ?
H44B C44 H44C 109.5 . . ?
C43 C45 H45A 109.5 . . ?
C43 C45 H45B 109.5 . . ?
C43 C45 H45C 109.5 . . ?
H45A C45 H45B 109.5 . . ?
H45A C45 H45C 109.5 . . ?
H45B C45 H45C 109.5 . . ?
C47 C46 C48 110.1(8) . . ?
C47 C46 N5 110.2(7) . . ?
C48 C46 N5 105.1(7) . . ?
C49 C46 C47 111.2(8) . . ?
C49 C46 C48 107.9(7) . . ?
C49 C46 N5 112.2(7) . . ?
C46 C47 H47A 109.5 . . ?
C46 C47 H47B 109.5 . . ?
C46 C47 H47C 109.5 . . ?
H47A C47 H47B 109.5 . . ?
H47A C47 H47C 109.5 . . ?
H47B C47 H47C 109.5 . . ?
C46 C48 H48A 109.5 . . ?
C46 C48 H48B 109.5 . . ?
C46 C48 H48C 109.5 . . ?
H48A C48 H48B 109.5 . . ?
H48A C48 H48C 109.5 . . ?
H48B C48 H48C 109.5 . . ?
C46 C49 H49A 109.5 . . ?
C46 C49 H49B 109.5 . . ?
C46 C49 H49C 109.5 . . ?
H49A C49 H49B 109.5 . . ?
H49A C49 H49C 109.5 . . ?
H49B C49 H49C 109.5 . . ?
N4 C50 C51 127.8(8) . . ?
N4 C50 N5 106.7(7) . . ?
N5 C50 C51 125.3(8) . . ?
C52 C51 C50 119.8(9) . . ?
C56 C51 C50 119.9(9) . . ?
C56 C51 C52 120.2(10) . . ?
C51 C52 H52 120.3 . . ?
C53 C52 C51 119.3(11) . . ?
C53 C52 H52 120.3 . . ?
C52 C53 H53 120.0 . . ?
C52 C53 C54 120.1(12) . . ?
C54 C53 H53 120.0 . . ?
C53 C54 H54 119.5 . . ?
C53 C54 C55 121.0(11) . . ?
C55 C54 H54 119.5 . . ?
C54 C55 H55 120.2 . . ?
C54 C55 C56 119.6(12) . . ?
C56 C55 H55 120.2 . . ?
C51 C56 C55 119.8(11) . . ?
C51 C56 H56 120.1 . . ?
C55 C56 H56 120.1 . . ?
C58 C57 C59 106.9(7) . . ?
C58 C57 C60 111.8(8) . . ?
C59 C57 C60 110.1(7) . . ?
N4 C57 C58 109.0(7) . . ?
N4 C57 C59 111.4(8) . . ?
N4 C57 C60 107.6(7) . . ?
C57 C58 H58A 109.5 . . ?
C57 C58 H58B 109.5 . . ?
C57 C58 H58C 109.5 . . ?
H58A C58 H58B 109.5 . . ?
H58A C58 H58C 109.5 . . ?
H58B C58 H58C 109.5 . . ?
C57 C59 H59A 109.5 . . ?
C57 C59 H59B 109.5 . . ?
C57 C59 H59C 109.5 . . ?
H59A C59 H59B 109.5 . . ?
H59A C59 H59C 109.5 . . ?
H59B C59 H59C 109.5 . . ?
C57 C60 H60A 109.5 . . ?
C57 C60 H60B 109.5 . . ?
C57 C60 H60C 109.5 . . ?
H60A C60 H60B 109.5 . . ?
H60A C60 H60C 109.5 . . ?
H60B C60 H60C 109.5 . . ?
C34 N1 Si1 121.6(5) . . ?
C34 N1 Si2 118.4(5) . . ?
Si2 N1 Si1 120.0(4) . . ?
C23 N2 C30 129.3(7) . . ?
C23 N2 Si1 91.5(5) . . ?
C30 N2 Si1 138.6(6) . . ?
C19 N3 Si1 131.0(5) . . ?
C23 N3 C19 126.7(7) . . ?
C23 N3 Si1 89.8(5) . . ?
C50 N4 C57 130.9(7) . . ?
C50 N4 Si2 90.9(5) . . ?
C57 N4 Si2 136.7(6) . . ?
C46 N5 Si2 132.1(5) . . ?
C50 N5 C46 126.3(7) . . ?
C50 N5 Si2 90.1(5) . . ?
N1 Si1 Au1 123.5(2) . . ?
N1 Si1 N2 110.9(3) . . ?
N1 Si1 N3 115.0(3) . . ?
N2 Si1 Au1 116.5(2) . . ?
N2 Si1 N3 70.9(3) . . ?
N3 Si1 Au1 108.3(2) . . ?
N1 Si2 Au2 123.0(2) . . ?
N1 Si2 N4 113.0(3) . . ?
N1 Si2 N5 116.1(3) . . ?
N4 Si2 Au2 115.4(2) . . ?
N4 Si2 N5 70.3(3) . . ?
N5 Si2 Au2 107.2(2) . . ?

loop_
_geom_torsion_atom_site_label_1
_geom_torsion_atom_site_label_2
_geom_torsion_atom_site_label_3
_geom_torsion_atom_site_label_4
_geom_torsion
_geom_torsion_site_symmetry_1
_geom_torsion_site_symmetry_2
_geom_torsion_site_symmetry_3
_geom_torsion_site_symmetry_4
_geom_torsion_publ_flag
Au1 C1 C2 C3 -171.5(6) . . . . ?
Au1 C1 C2 C7 8.8(11) . . . . ?
Au1 C1 C6 C5 170.7(7) . . . . ?
Au1 C1 C6 C9 -6.2(12) . . . . ?
Au2 C10 C11 C12 -179.1(7) . . . . ?
Au2 C10 C11 C17 2.7(13) . . . . ?
Au2 C10 C15 C14 -176.2(7) . . . . ?
Au2 C10 C15 C16 5.6(12) . . . . ?
C1 C2 C3 C4 -0.1(13) . . . . ?
C2 C1 C6 C5 -3.4(12) . . . . ?
C2 C1 C6 C9 179.7(8) . . . . ?
C2 C3 C4 C5 -1.9(14) . . . . ?
C2 C3 C4 C8 179.7(9) . . . . ?
C3 C4 C5 C6 1.1(15) . . . . ?
C4 C5 C6 C1 1.5(15) . . . . ?
C4 C5 C6 C9 178.6(9) . . . . ?
C6 C1 C2 C3 2.6(12) . . . . ?
C6 C1 C2 C7 -177.0(7) . . . . ?
C7 C2 C3 C4 179.6(8) . . . . ?
C8 C4 C5 C6 179.6(10) . . . . ?
C10 C11 C12 C13 -6.9(15) . . . . ?
C11 C10 C15 C14 0.9(13) . . . . ?
C11 C10 C15 C16 -177.4(9) . . . . ?
C11 C12 C13 C14 4.9(15) . . . . ?
C11 C12 C13 C18 -176.3(9) . . . . ?
C12 C13 C14 C15 0.0(15) . . . . ?
C13 C14 C15 C10 -2.8(14) . . . . ?
C13 C14 C15 C16 175.4(10) . . . . ?
C15 C10 C11 C12 3.9(14) . . . . ?
C15 C10 C11 C17 -174.2(9) . . . . ?
C17 C11 C12 C13 171.3(9) . . . . ?
C18 C13 C14 C15 -178.9(9) . . . . ?
C19 N3 Si1 Au1 35.7(7) . . . . ?
C19 N3 Si1 N1 -107.0(7) . . . . ?
C19 N3 Si1 N2 148.2(7) . . . . ?
C20 C19 N3 C23 -63.3(10) . . . . ?
C20 C19 N3 Si1 166.7(6) . . . . ?
C21 C19 N3 C23 177.3(7) . . . . ?
C21 C19 N3 Si1 47.3(9) . . . . ?
C22 C19 N3 C23 60.1(10) . . . . ?
C22 C19 N3 Si1 -69.9(9) . . . . ?
C23 C24 C25 C26 -178.4(8) . . . . ?
C23 C24 C29 C28 177.8(8) . . . . ?
C23 N2 Si1 Au1 95.2(5) . . . . ?
C23 N2 Si1 N1 -116.5(5) . . . . ?
C23 N2 Si1 N3 -6.2(4) . . . . ?
C23 N3 Si1 Au1 -106.4(4) . . . . ?
C23 N3 Si1 N1 110.9(5) . . . . ?
C23 N3 Si1 N2 6.1(4) . . . . ?
C24 C23 N2 C30 1.0(13) . . . . ?
C24 C23 N2 Si1 -171.8(7) . . . . ?
C24 C23 N3 C19 27.2(12) . . . . ?
C24 C23 N3 Si1 171.9(7) . . . . ?
C24 C25 C26 C27 2.5(14) . . . . ?
C25 C24 C29 C28 -0.7(13) . . . . ?
C25 C26 C27 C28 -4.4(14) . . . . ?
C26 C27 C28 C29 3.8(14) . . . . ?
C27 C28 C29 C24 -1.3(14) . . . . ?
C29 C24 C25 C26 0.1(14) . . . . ?
C30 N2 Si1 Au1 -76.3(8) . . . . ?
C30 N2 Si1 N1 71.9(8) . . . . ?
C30 N2 Si1 N3 -177.8(9) . . . . ?
C31 C30 N2 C23 87.7(10) . . . . ?
C31 C30 N2 Si1 -103.2(9) . . . . ?
C32 C30 N2 C23 -34.3(12) . . . . ?
C32 C30 N2 Si1 134.8(8) . . . . ?
C33 C30 N2 C23 -153.7(8) . . . . ?
C33 C30 N2 Si1 15.4(11) . . . . ?
C34 C35 C36 C37 1.1(12) . . . . ?
C34 C35 C40 C41 -113.9(9) . . . . ?
C34 C35 C40 C42 124.2(9) . . . . ?
C34 C39 C43 C44 82.9(10) . . . . ?
C34 C39 C43 C45 -154.3(8) . . . . ?
C34 N1 Si1 Au1 164.4(5) . . . . ?
C34 N1 Si1 N2 18.8(7) . . . . ?
C34 N1 Si1 N3 -59.2(7) . . . . ?
C34 N1 Si2 Au2 9.5(7) . . . . ?
C34 N1 Si2 N4 -136.8(6) . . . . ?
C34 N1 Si2 N5 144.8(5) . . . . ?
C35 C34 C39 C38 11.9(12) . . . . ?
C35 C34 C39 C43 -158.2(8) . . . . ?
C35 C34 N1 Si1 -109.3(7) . . . . ?
C35 C34 N1 Si2 68.8(9) . . . . ?
C35 C36 C37 C38 6.7(13) . . . . ?
C36 C35 C40 C41 64.8(10) . . . . ?
C36 C35 C40 C42 -57.1(10) . . . . ?
C36 C37 C38 C39 -5.3(13) . . . . ?
C37 C38 C39 C34 -3.9(13) . . . . ?
C37 C38 C39 C43 166.8(8) . . . . ?
C38 C39 C43 C44 -87.4(9) . . . . ?
C38 C39 C43 C45 35.4(11) . . . . ?
C39 C34 C35 C36 -10.5(11) . . . . ?
C39 C34 C35 C40 168.2(8) . . . . ?
C39 C34 N1 Si1 70.4(9) . . . . ?
C39 C34 N1 Si2 -111.5(7) . . . . ?
C40 C35 C36 C37 -177.7(8) . . . . ?
C46 N5 Si2 Au2 40.7(8) . . . . ?
C46 N5 Si2 N1 -101.2(7) . . . . ?
C46 N5 Si2 N4 152.2(8) . . . . ?
C47 C46 N5 C50 -75.1(10) . . . . ?
C47 C46 N5 Si2 153.2(7) . . . . ?
C48 C46 N5 C50 166.4(8) . . . . ?
C48 C46 N5 Si2 34.6(10) . . . . ?
C49 C46 N5 C50 49.4(11) . . . . ?
C49 C46 N5 Si2 -82.4(9) . . . . ?
C50 C51 C52 C53 -179.8(10) . . . . ?
C50 C51 C56 C55 -179.8(9) . . . . ?
C50 N4 Si2 Au2 91.0(5) . . . . ?
C50 N4 Si2 N1 -120.1(5) . . . . ?
C50 N4 Si2 N5 -9.2(5) . . . . ?
C50 N5 Si2 Au2 -102.3(4) . . . . ?
C50 N5 Si2 N1 115.8(5) . . . . ?
C50 N5 Si2 N4 9.1(5) . . . . ?
C51 C50 N4 C57 5.4(14) . . . . ?
C51 C50 N4 Si2 -162.0(8) . . . . ?
C51 C50 N5 C46 15.9(13) . . . . ?
C51 C50 N5 Si2 162.2(8) . . . . ?
C51 C52 C53 C54 0.3(19) . . . . ?
C52 C51 C56 C55 1.9(16) . . . . ?
C52 C53 C54 C55 1(2) . . . . ?
C53 C54 C55 C56 0(2) . . . . ?
C54 C55 C56 C51 -1.1(17) . . . . ?
C56 C51 C52 C53 -1.5(17) . . . . ?
C57 N4 Si2 Au2 -75.2(8) . . . . ?
C57 N4 Si2 N1 73.8(9) . . . . ?
C57 N4 Si2 N5 -175.4(9) . . . . ?
C58 C57 N4 C50 138.0(9) . . . . ?
C58 C57 N4 Si2 -60.4(10) . . . . ?
C59 C57 N4 C50 20.3(12) . . . . ?
C59 C57 N4 Si2 -178.2(7) . . . . ?
C60 C57 N4 C50 -100.5(10) . . . . ?
C60 C57 N4 Si2 61.0(11) . . . . ?
N1 C34 C35 C36 169.2(7) . . . . ?
N1 C34 C35 C40 -12.1(12) . . . . ?
N1 C34 C39 C38 -167.7(7) . . . . ?
N1 C34 C39 C43 22.2(11) . . . . ?
N2 C23 C24 C25 -93.2(11) . . . . ?
N2 C23 C24 C29 88.4(11) . . . . ?
N2 C23 N3 C19 -153.0(7) . . . . ?
N2 C23 N3 Si1 -8.4(6) . . . . ?
N3 C23 C24 C25 86.5(10) . . . . ?
N3 C23 C24 C29 -92.0(11) . . . . ?
N3 C23 N2 C30 -178.7(7) . . . . ?
N3 C23 N2 Si1 8.5(6) . . . . ?
N4 C50 C51 C52 73.6(13) . . . . ?
N4 C50 C51 C56 -104.7(11) . . . . ?
N4 C50 N5 C46 -159.0(7) . . . . ?
N4 C50 N5 Si2 -12.6(6) . . . . ?
N5 C50 C51 C52 -100.1(12) . . . . ?
N5 C50 C51 C56 81.6(12) . . . . ?
N5 C50 N4 C57 -179.9(8) . . . . ?
N5 C50 N4 Si2 12.6(6) . . . . ?
Si1 N1 Si2 Au2 -172.4(2) . . . . ?
Si1 N1 Si2 N4 41.4(5) . . . . ?
Si1 N1 Si2 N5 -37.1(5) . . . . ?
Si2 N1 Si1 Au1 -13.6(5) . . . . ?
Si2 N1 Si1 N2 -159.3(4) . . . . ?
Si2 N1 Si1 N3 122.7(4) . . . . ?

_smtbx_masks_special_details     ?
loop_
_smtbx_masks_void_nr
_smtbx_masks_void_average_x
_smtbx_masks_void_average_y
_smtbx_masks_void_average_z
_smtbx_masks_void_volume
_smtbx_masks_void_count_electrons
_smtbx_masks_void_content
1 0.000 -0.630 -0.538 2587.0 635.4 '16 C6H6'
2 0.238 0.142 0.576 7.3 0.0 ?
3 0.238 0.858 0.076 7.3 0.0 ?
4 0.263 0.358 0.424 7.3 0.0 ?
5 0.263 0.642 0.924 7.3 0.0 ?
6 0.500 -0.588 -0.236 2587.0 635.4 '16 C6H6'
7 0.738 0.358 0.076 7.3 0.0 ?
8 0.738 0.642 0.576 7.3 0.0 ?
9 0.763 0.142 0.924 7.3 0.0 ?
10 0.763 0.858 0.424 7.3 0.0 ?

_smtbx_masks_void_probe_radius   1.2
_smtbx_masks_void_truncation_radius 1.2
_shelx_res_file                  
;
TITL xf518b_a.res in C2/c
    xf518b.res
    created by SHELXL-2019/2 at 22:14:04 on 21-Oct-2024
REM Old TITL XF518B
REM SHELXT solution in C2/c: R1 0.157, Rweak 0.011, Alpha 0.035
REM <I/s> 1.972 for 507 systematic absences, Orientation as input
REM Formula found by SHELXT: C74 N9 Si2 Au2
CELL 0.71073 39.2308 18.5805 21.8747 90 105.85 90
ZERR 8 0.0009 0.0003 0.0005 0 0.002 0
LATT 7
SYMM -X,+Y,0.5-Z
SFAC C H Au N Si
UNIT 672 872 16 40 16

L.S. 4 0 0
PLAN  53
SIZE 0.11 0.191 0.24
TEMP -163
CONF
FREE Si2 C50
FREE Si1 C23
BOND
list 4
MORE -1
BOND $H
ABIN
fmap 2 53
acta
OMIT -3 50.5
OMIT -24 4 8
OMIT -22 4 3
OMIT -10 0 4
OMIT -8 0 4
OMIT -6 0 4
OMIT -6 2 14
OMIT -5 7 8
OMIT -4 0 4
OMIT 0 0 4
OMIT 12 2 9
OMIT 12 10 6
OMIT 16 4 5
REM <olex2.extras>
REM <HklSrc "%.\\XF518B.hkl">
REM </olex2.extras>

WGHT    0.056500  456.034302
FVAR       0.06152
AU1   3    0.330312    0.215966    0.736041    11.00000    0.03143    0.01823 =
         0.02173   -0.00133    0.00941    0.00048
AU2   3    0.362707    0.517317    0.635392    11.00000    0.03206    0.02079 =
         0.02729    0.00049    0.01023   -0.00367
C1    1    0.352551    0.112786    0.743359    11.00000    0.03418    0.01863 =
         0.02641   -0.00806    0.01043    0.00011
C2    1    0.336492    0.057783    0.701080    11.00000    0.02720    0.02917 =
         0.02161    0.00365    0.01175    0.00161
C3    1    0.348211   -0.012813    0.710287    11.00000    0.02980    0.02923 =
         0.03089   -0.00843    0.00532   -0.00429
AFIX  43
H3    2    0.336802   -0.048766    0.680907    11.00000   -1.20000
AFIX   0
C4    1    0.376723   -0.032218    0.762401    11.00000    0.03022    0.02774 =
         0.04788   -0.00875   -0.00125    0.00674
C5    1    0.393431    0.022194    0.803300    11.00000    0.04098    0.03103 =
         0.02856   -0.01181    0.00058    0.00685
AFIX  43
H5    2    0.412993    0.010362    0.838300    11.00000   -1.20000
AFIX   0
C6    1    0.382409    0.093001    0.794523    11.00000    0.02969    0.02969 =
         0.02088   -0.00526    0.00722   -0.00048
C7    1    0.306090    0.073961    0.644062    11.00000    0.03055    0.02758 =
         0.02433   -0.00175    0.00395   -0.00169
AFIX 137
H7A   2    0.291322    0.111890    0.654718    11.00000   -1.50000
H7B   2    0.291836    0.030404    0.631290    11.00000   -1.50000
H7C   2    0.315274    0.090144    0.608974    11.00000   -1.50000
AFIX   0
C8    1    0.389320   -0.110149    0.772385    11.00000    0.08160    0.03054 =
         0.04173   -0.00745    0.00810    0.01720
AFIX 137
H8A   2    0.368760   -0.142206    0.765038    11.00000   -1.50000
H8B   2    0.404194   -0.116297    0.816020    11.00000   -1.50000
H8C   2    0.403094   -0.121980    0.742506    11.00000   -1.50000
AFIX   0
C9    1    0.402253    0.147301    0.843307    11.00000    0.03850    0.03110 =
         0.03443   -0.00999   -0.00619    0.00291
AFIX 137
H9A   2    0.398437    0.136333    0.884762    11.00000   -1.50000
H9B   2    0.393489    0.195839    0.830140    11.00000   -1.50000
H9C   2    0.427629    0.144752    0.846480    11.00000   -1.50000
AFIX   0
C10   1    0.384210    0.605638    0.601437    11.00000    0.02989    0.02877 =
         0.03035    0.00257    0.00433   -0.00723
C11   1    0.381541    0.676670    0.623809    11.00000    0.03529    0.03590 =
         0.03597    0.00726    0.00081   -0.00189
C12   1    0.396010    0.734800    0.598938    11.00000    0.04408    0.03230 =
         0.04279    0.00986   -0.00497   -0.00876
AFIX  43
H12   2    0.391852    0.782498    0.610799    11.00000   -1.20000
AFIX   0
C13   1    0.416555    0.723268    0.556736    11.00000    0.04127    0.03691 =
         0.05263    0.02701   -0.00566   -0.00890
C14   1    0.420308    0.654954    0.536042    11.00000    0.02956    0.05485 =
         0.04388    0.02090    0.00901   -0.00355
AFIX  43
H14   2    0.434278    0.647265    0.507352    11.00000   -1.20000
AFIX   0
C15   1    0.404038    0.596681    0.556276    11.00000    0.02570    0.03868 =
         0.03376    0.01732    0.00502   -0.00085
C16   1    0.406218    0.522383    0.529053    11.00000    0.04226    0.05100 =
         0.04692    0.00321    0.02369    0.00060
AFIX 137
H16A  2    0.383880    0.511388    0.497261    11.00000   -1.50000
H16B  2    0.410469    0.486648    0.563259    11.00000   -1.50000
H16C  2    0.425713    0.521054    0.509029    11.00000   -1.50000
AFIX   0
C17   1    0.363870    0.689259    0.676329    11.00000    0.05997    0.03408 =
         0.04228   -0.00235    0.00965   -0.00199
AFIX 137
H17A  2    0.344274    0.655176    0.671830    11.00000   -1.50000
H17B  2    0.354700    0.738565    0.673521    11.00000   -1.50000
H17C  2    0.381192    0.682187    0.717645    11.00000   -1.50000
AFIX   0
C18   1    0.434063    0.786235    0.532925    11.00000    0.05612    0.06276 =
         0.05862    0.04363   -0.00106   -0.01356
AFIX 137
H18A  2    0.447972    0.768393    0.505074    11.00000   -1.50000
H18B  2    0.449707    0.811505    0.569187    11.00000   -1.50000
H18C  2    0.415806    0.819430    0.509151    11.00000   -1.50000
AFIX   0
C19   1    0.326851    0.313602    0.890020    11.00000    0.02972    0.02015 =
         0.02111    0.00124    0.00631   -0.00043
C20   1    0.318985    0.347592    0.947913    11.00000    0.04138    0.02566 =
         0.02740   -0.00154    0.01407    0.00462
AFIX 137
H20A  2    0.317223    0.399929    0.942404    11.00000   -1.50000
H20B  2    0.338124    0.336057    0.985936    11.00000   -1.50000
H20C  2    0.296536    0.328700    0.952716    11.00000   -1.50000
AFIX   0
C21   1    0.362632    0.340037    0.884516    11.00000    0.03538    0.02921 =
         0.02990   -0.00530    0.00952   -0.00363
AFIX 137
H21A  2    0.364697    0.330061    0.841680    11.00000   -1.50000
H21B  2    0.381621    0.315088    0.915833    11.00000   -1.50000
H21C  2    0.364607    0.391977    0.892492    11.00000   -1.50000
AFIX   0
C22   1    0.328732    0.231672    0.898378    11.00000    0.04061    0.02296 =
         0.02661    0.00202    0.00988    0.00681
AFIX 137
H22A  2    0.305675    0.213506    0.900743    11.00000   -1.50000
H22B  2    0.346851    0.219511    0.937638    11.00000   -1.50000
H22C  2    0.334874    0.209611    0.862097    11.00000   -1.50000
AFIX   0
C23   1    0.265719    0.319994    0.811095    11.00000    0.03285    0.01673 =
         0.02885   -0.00320    0.01538    0.00586
C24   1    0.243337    0.308536    0.855533    11.00000    0.03390    0.02096 =
         0.01981    0.00020    0.00957    0.00544
C25   1    0.228684    0.367931    0.876207    11.00000    0.04304    0.02139 =
         0.02102    0.00815    0.00961    0.00338
AFIX  43
H25   2    0.232574    0.414296    0.861082    11.00000   -1.20000
AFIX   0
C26   1    0.208332    0.361251    0.918756    11.00000    0.04337    0.02854 =
         0.02188   -0.00163    0.01024    0.00606
AFIX  43
H26   2    0.197666    0.402636    0.931189    11.00000   -1.20000
AFIX   0
C27   1    0.203601    0.295415    0.942775    11.00000    0.03302    0.03534 =
         0.03235    0.00482    0.01384    0.00471
AFIX  43
H27   2    0.191072    0.291017    0.974120    11.00000   -1.20000
AFIX   0
C28   1    0.217535    0.234085    0.920489    11.00000    0.03301    0.02475 =
         0.02727    0.01257    0.01332   -0.00074
AFIX  43
H28   2    0.213161    0.187699    0.934982    11.00000   -1.20000
AFIX   0
C29   1    0.237522    0.240843    0.877695    11.00000    0.03273    0.02158 =
         0.02688    0.00911    0.00933    0.00441
AFIX  43
H29   2    0.247260    0.199336    0.863468    11.00000   -1.20000
AFIX   0
C30   1    0.220335    0.306103    0.703795    11.00000    0.03050    0.02422 =
         0.02744    0.00276    0.00222   -0.00383
C31   1    0.200116    0.378079    0.688885    11.00000    0.03121    0.03552 =
         0.03262    0.00593    0.00003   -0.00482
AFIX 137
H31A  2    0.197695    0.399494    0.728427    11.00000   -1.50000
H31B  2    0.176547    0.369391    0.660040    11.00000   -1.50000
H31C  2    0.213268    0.411049    0.668720    11.00000   -1.50000
AFIX   0
C32   1    0.196608    0.252407    0.728341    11.00000    0.02865    0.03376 =
         0.04710    0.00673   -0.00175   -0.00985
AFIX 137
H32A  2    0.209883    0.208002    0.742583    11.00000   -1.50000
H32B  2    0.175369    0.241301    0.693951    11.00000   -1.50000
H32C  2    0.189635    0.274114    0.763943    11.00000   -1.50000
AFIX   0
C33   1    0.226625    0.275281    0.643478    11.00000    0.05061    0.04970 =
         0.02998   -0.00871    0.00999   -0.00549
AFIX 137
H33A  2    0.243177    0.306267    0.629247    11.00000   -1.50000
H33B  2    0.204090    0.272866    0.610274    11.00000   -1.50000
H33C  2    0.236668    0.226827    0.652000    11.00000   -1.50000
AFIX   0
C34   1    0.285770    0.467121    0.699934    11.00000    0.03104    0.01692 =
         0.02894    0.00380    0.01166    0.00022
C35   1    0.263142    0.487058    0.638976    11.00000    0.03409    0.01719 =
         0.02311    0.00590    0.00892   -0.00524
C36   1    0.237143    0.537373    0.637679    11.00000    0.03136    0.01887 =
         0.02983    0.00442    0.00755   -0.00005
AFIX  43
H36   2    0.221662    0.550519    0.597722    11.00000   -1.20000
AFIX   0
C37   1    0.232458    0.570258    0.692953    11.00000    0.03016    0.02404 =
         0.02913    0.00478    0.01002    0.00768
AFIX  43
H37   2    0.212866    0.600964    0.691315    11.00000   -1.20000
AFIX   0
C38   1    0.257865    0.555743    0.750224    11.00000    0.04350    0.02453 =
         0.03326   -0.00669    0.01538   -0.00183
AFIX  43
H38   2    0.256511    0.580293    0.787585    11.00000   -1.20000
AFIX   0
C39   1    0.284854    0.506846    0.754161    11.00000    0.03344    0.01963 =
         0.03165   -0.00101    0.01539   -0.00445
C40   1    0.265461    0.459484    0.576125    11.00000    0.03848    0.02525 =
         0.01538    0.00201    0.00601   -0.00035
AFIX  13
H40   2    0.284441    0.421963    0.584061    11.00000   -1.20000
AFIX   0
C41   1    0.275960    0.520217    0.537334    11.00000    0.04235    0.03963 =
         0.02643    0.00891    0.01260    0.00986
AFIX 137
H41A  2    0.277163    0.501364    0.496135    11.00000   -1.50000
H41B  2    0.299175    0.539363    0.560473    11.00000   -1.50000
H41C  2    0.258247    0.558717    0.530618    11.00000   -1.50000
AFIX   0
C42   1    0.231110    0.425562    0.535525    11.00000    0.05343    0.04011 =
         0.04186   -0.00109    0.01300   -0.01048
AFIX 137
H42A  2    0.212819    0.462756    0.522935    11.00000   -1.50000
H42B  2    0.223140    0.388330    0.560220    11.00000   -1.50000
H42C  2    0.235404    0.403906    0.497455    11.00000   -1.50000
AFIX   0
C43   1    0.315021    0.507418    0.814068    11.00000    0.04510    0.02202 =
         0.01558    0.00186    0.00729   -0.00057
AFIX  13
H43   2    0.326426    0.458849    0.818793    11.00000   -1.20000
AFIX   0
C44   1    0.342800    0.563199    0.805762    11.00000    0.03966    0.02438 =
         0.04269   -0.00024    0.00553   -0.00170
AFIX 137
H44A  2    0.349122    0.553295    0.766228    11.00000   -1.50000
H44B  2    0.364034    0.559827    0.841794    11.00000   -1.50000
H44C  2    0.332807    0.611739    0.804013    11.00000   -1.50000
AFIX   0
C45   1    0.304913    0.523718    0.874734    11.00000    0.05463    0.02846 =
         0.01759   -0.00423    0.00373    0.00059
AFIX 137
H45A  2    0.293642    0.571169    0.871311    11.00000   -1.50000
H45B  2    0.326231    0.523498    0.910759    11.00000   -1.50000
H45C  2    0.288333    0.487024    0.881357    11.00000   -1.50000
AFIX   0
C46   1    0.422061    0.394412    0.765459    11.00000    0.02205    0.02774 =
         0.02870   -0.00228    0.00073   -0.00573
C47   1    0.439715    0.336045    0.812450    11.00000    0.04284    0.04407 =
         0.04424   -0.00571    0.00767    0.00277
AFIX 137
H47A  2    0.460913    0.355753    0.842566    11.00000   -1.50000
H47B  2    0.446462    0.295705    0.789345    11.00000   -1.50000
H47C  2    0.423120    0.319153    0.835651    11.00000   -1.50000
AFIX   0
C48   1    0.410303    0.456712    0.800632    11.00000    0.03147    0.04094 =
         0.03061   -0.01049    0.00506   -0.00206
AFIX 137
H48A  2    0.392060    0.439810    0.820163    11.00000   -1.50000
H48B  2    0.400621    0.495492    0.770531    11.00000   -1.50000
H48C  2    0.430693    0.474758    0.833742    11.00000   -1.50000
AFIX   0
C49   1    0.447109    0.423864    0.730818    11.00000    0.03559    0.03486 =
         0.05542   -0.01324    0.01092   -0.00907
AFIX 137
H49A  2    0.433605    0.447634    0.691697    11.00000   -1.50000
H49B  2    0.461070    0.384440    0.720175    11.00000   -1.50000
H49C  2    0.463032    0.458778    0.757930    11.00000   -1.50000
AFIX   0
C50   1    0.385579    0.320273    0.671101    11.00000    0.02759    0.01856 =
         0.02968    0.00163    0.00918   -0.00219
C51   1    0.415231    0.275536    0.661281    11.00000    0.04155    0.03084 =
         0.04398   -0.00935    0.01424   -0.00522
C52   1    0.434218    0.298672    0.617216    11.00000    0.05917    0.04203 =
         0.07181   -0.01170    0.04061   -0.00507
AFIX  43
H52   2    0.428059    0.342409    0.594375    11.00000   -1.20000
AFIX   0
C53   1    0.461270    0.257079    0.608461    11.00000    0.04960    0.05939 =
         0.08430   -0.01866    0.04026   -0.01084
AFIX  43
H53   2    0.474064    0.272000    0.579540    11.00000   -1.20000
AFIX   0
C54   1    0.469999    0.193404    0.641637    11.00000    0.05303    0.06692 =
         0.10721   -0.04162    0.03538   -0.00306
AFIX  43
H54   2    0.488950    0.165039    0.635537    11.00000   -1.20000
AFIX   0
C55   1    0.451414    0.170153    0.683928    11.00000    0.04419    0.02841 =
         0.11376   -0.02087    0.00475    0.00170
AFIX  43
H55   2    0.457645    0.126219    0.706420    11.00000   -1.20000
AFIX   0
C56   1    0.423620    0.211750    0.693037    11.00000    0.03898    0.03127 =
         0.05555   -0.01082    0.01416    0.00038
AFIX  43
H56   2    0.410555    0.195833    0.721209    11.00000   -1.20000
AFIX   0
C57   1    0.335647    0.292151    0.570048    11.00000    0.04235    0.03014 =
         0.02342   -0.01008    0.01380   -0.00933
C58   1    0.297829    0.274057    0.568667    11.00000    0.03635    0.02438 =
         0.02187    0.00023   -0.00128   -0.00033
AFIX 137
H58A  2    0.285721    0.317706    0.576740    11.00000   -1.50000
H58B  2    0.297813    0.238188    0.601505    11.00000   -1.50000
H58C  2    0.285467    0.254561    0.526864    11.00000   -1.50000
AFIX   0
C59   1    0.354017    0.220703    0.562731    11.00000    0.06163    0.02543 =
         0.03406   -0.01237    0.01804   -0.00242
AFIX 137
H59A  2    0.338597    0.192478    0.528259    11.00000   -1.50000
H59B  2    0.358711    0.193430    0.602512    11.00000   -1.50000
H59C  2    0.376435    0.230721    0.552765    11.00000   -1.50000
AFIX   0
C60   1    0.337405    0.344981    0.515532    11.00000    0.05916    0.03838 =
         0.02948   -0.00975    0.02056   -0.01334
AFIX 137
H60A  2    0.325611    0.390222    0.520543    11.00000   -1.50000
H60B  2    0.325474    0.323313    0.474409    11.00000   -1.50000
H60C  2    0.362233    0.354584    0.517411    11.00000   -1.50000
AFIX   0
N1    4    0.310037    0.404928    0.706866    11.00000    0.02203    0.01406 =
         0.01997   -0.00417    0.00111    0.00078
N2    4    0.255831    0.318407    0.747701    11.00000    0.03216    0.01702 =
         0.02625    0.00255    0.01235   -0.00259
N3    4    0.300956    0.334700    0.829074    11.00000    0.03789    0.02078 =
         0.01406   -0.00159    0.01312   -0.00049
N4    4    0.353324    0.328285    0.632011    11.00000    0.04112    0.01852 =
         0.02859   -0.01109    0.01597   -0.00173
N5    4    0.387905    0.365646    0.720025    11.00000    0.02304    0.02263 =
         0.02765   -0.00484    0.00276   -0.00326
SI1   5    0.302456    0.324057    0.744633    11.00000    0.03203    0.01592 =
         0.01878    0.00007    0.00938   -0.00079
SI2   5    0.346351    0.411349    0.674542    11.00000    0.03142    0.01989 =
         0.02271   -0.00146    0.01080   -0.00167
HKLF 4


REM  xf518b_a.res in C2/c
REM wR2 = 0.1486, GooF = S = 1.068, Restrained GooF = 1.068 for all data
REM R1 = 0.0596 for 11995 Fo > 4sig(Fo) and 0.0678 for all 13867 data
REM 644 parameters refined using 0 restraints

END

WGHT      0.0565    456.0407

REM Highest difference peak  3.607,  deepest hole -1.236,  1-sigma level  0.184
Q1    1   0.3401  0.5216  0.6050  11.00000  0.05    3.61
Q2    1   0.2891  0.2192  0.7040  11.00000  0.05    2.37
Q3    1   0.3793  0.5157  0.6686  11.00000  0.05    2.06
Q4    1   0.3802  0.5211  0.7198  11.00000  0.05    2.00
Q5    1   0.3658  0.2115  0.7689  11.00000  0.05    1.99
Q6    1   0.3419  0.2188  0.8153  11.00000  0.05    1.62
Q7    1   0.4180  0.5199  0.6751  11.00000  0.05    1.41
Q8    1   0.3187  0.2191  0.7634  11.00000  0.05    1.09
Q9    1   0.3018  0.5179  0.5985  11.00000  0.05    1.05
Q10   1   0.3201  0.2169  0.6493  11.00000  0.05    1.03
Q11   1   0.3439  0.5190  0.5399  11.00000  0.05    0.97
Q12   1   0.2009  0.2436  0.7931  11.00000  0.05    0.75
Q13   1   0.2793  0.3250  0.7226  11.00000  0.05    0.67
Q14   1   0.4197  0.0159  0.8177  11.00000  0.05    0.65
Q15   1   0.4550  0.4139  0.8501  11.00000  0.05    0.63
Q16   1   0.3641  0.7472  0.7514  11.00000  0.05    0.63
Q17   1   0.3632  0.1859  0.8394  11.00000  0.05    0.61
Q18   1   0.4508  0.8375  0.5848  11.00000  0.05    0.61
Q19   1   0.3620  0.2514  0.7406  11.00000  0.05    0.58
Q20   1   0.3786  0.6036  0.5411  11.00000  0.05    0.58
Q21   1   0.2801  0.4260  0.7758  11.00000  0.05    0.57
Q22   1   0.2204  0.3006  0.8364  11.00000  0.05    0.57
Q23   1   0.3022  0.5141  0.7804  11.00000  0.05    0.57
Q24   1   0.2983  0.4447  0.8410  11.00000  0.05    0.56
Q25   1   0.5140  0.1645  0.6762  11.00000  0.05    0.56
Q26   1   0.2757  0.2214  0.8985  11.00000  0.05    0.55
Q27   1   0.3024  0.3141  0.8586  11.00000  0.05    0.55
Q28   1   0.4172  0.3975  0.8153  11.00000  0.05    0.54
Q29   1   0.3828  0.3748  0.5178  11.00000  0.05    0.53
Q30   1   0.4024  0.5044  0.8198  11.00000  0.05    0.53
Q31   1   0.3990  0.3814  0.9203  11.00000  0.05    0.53
Q32   1   0.3993  0.2420  0.9337  11.00000  0.05    0.52
Q33   1   0.3619 -0.1783  0.7596  11.00000  0.05    0.52
Q34   1   0.4631  0.3000  0.5581  11.00000  0.05    0.52
Q35   1   0.3919  0.1961  0.5976  11.00000  0.05    0.51
Q36   1   0.4252  0.7994  0.4795  11.00000  0.05    0.51
Q37   1   0.2425  0.4868  0.6230  11.00000  0.05    0.51
Q38   1   0.4227  0.7191  0.6043  11.00000  0.05    0.51
Q39   1   0.4015  0.0564  0.7823  11.00000  0.05    0.50
Q40   1   0.3829  0.4159  0.6961  11.00000  0.05    0.50
Q41   1   0.3608  0.4165  0.7588  11.00000  0.05    0.50
Q42   1   0.3790  0.2561  0.7203  11.00000  0.05    0.50
Q43   1   0.3820  0.4561  0.6781  11.00000  0.05    0.50
Q44   1   0.3029  0.2796  0.8988  11.00000  0.05    0.50
Q45   1   0.3395  0.0559  0.6281  11.00000  0.05    0.49
Q46   1   0.3162 -0.0213  0.6781  11.00000  0.05    0.49
Q47   1   0.2469  0.2407  0.9352  11.00000  0.05    0.49
Q48   1   0.3254  0.5062  0.9209  11.00000  0.05    0.48
Q49   1   0.2231  0.3255  0.7562  11.00000  0.05    0.48
Q50   1   0.3027  0.5347  0.6960  11.00000  0.05    0.48
Q51   1   0.2423  0.4995  0.6336  11.00000  0.05    0.48
Q52   1   0.1800  0.2740  0.9423  11.00000  0.05    0.48
Q53   1   0.3190  0.3995  0.5714  11.00000  0.05    0.47
;
_shelx_res_checksum              1929
_shelx_fab_file                  
;
-57 1 5 14.9070 -2.6176
-57 1 6 6.4439 0.3477
-57 1 7 15.1438 2.0173
-57 1 8 3.0466 -1.9325
-57 1 9 10.8291 -1.3898
-57 1 10 -11.2031 -1.1326
-57 1 11 -13.4923 2.3125
-57 1 12 6.7782 0.0859
-57 3 7 4.8924 -0.0954
-57 3 8 9.4792 -0.6110
-57 3 9 -0.5961 2.3256
-57 3 10 0.0179 -6.5702
-56 0 2 11.0564 -7.1341
-56 0 4 22.0095 -0.9617
-56 0 6 1.9073 3.2184
-56 0 8 -2.5762 3.8563
-56 0 10 -15.1325 -5.7138
-56 0 12 -5.3255 -2.6311
-56 0 14 -2.0911 7.9760
-56 2 2 2.8831 0.1513
-56 2 3 4.9952 -2.1235
-56 2 4 2.9896 -2.9343
-56 2 5 12.3470 1.3940
-56 2 6 3.4602 3.8723
-56 2 7 -6.9102 0.5206
-56 2 8 0.9597 3.4610
-56 2 9 -9.9107 -0.7352
-56 2 10 9.5525 -3.5997
-56 2 11 -13.3120 -0.5437
-56 2 12 -3.5541 -2.6368
-56 2 13 6.4387 0.1631
-56 2 14 10.7404 7.6310
-56 2 15 17.6785 -0.6845
-56 4 4 -0.8531 2.4315
-56 4 5 3.0952 -3.9963
-56 4 6 0.5880 -0.1474
-56 4 7 -9.1308 3.3046
-56 4 8 1.5661 1.9386
-56 4 9 -0.2793 0.8423
-56 4 10 1.6203 -2.1196
-56 4 11 -11.5478 -0.1354
-56 4 12 13.6304 0.6034
-56 4 13 -10.1215 -4.6653
-56 6 8 2.1422 0.4098
-56 6 9 11.9673 6.2057
-55 1 1 -8.1799 -1.3079
-55 1 2 -5.4180 2.8108
-55 1 3 4.7142 -2.0606
-55 1 4 -1.7560 -2.1136
-55 1 5 19.7471 -0.9845
-55 1 6 -4.5339 1.8767
-55 1 7 13.7909 1.2253
-55 1 8 11.5387 -1.4969
-55 1 9 2.9612 0.7878
-55 1 10 -12.9391 -1.3546
-55 1 11 -23.6157 0.9706
-55 1 12 7.6067 2.5969
-55 1 13 -6.4041 0.6052
-55 1 14 -25.0544 -0.4186
-55 1 15 -18.8931 -0.8857
-55 1 16 -15.8347 -0.6930
-55 1 17 -1.1023 4.5754
-55 3 1 0.6118 4.3155
-55 3 2 -11.4121 -2.3080
-55 3 3 6.2333 0.8955
-55 3 4 -13.3349 -6.3675
-55 3 5 4.6165 -2.6608
-55 3 6 6.5936 1.5786
-55 3 7 1.2653 0.1310
-55 3 8 18.7662 1.3065
-55 3 9 -2.2231 1.8239
-55 3 10 -7.2244 -4.6891
-55 3 11 -12.6122 2.0166
-55 3 12 -9.9528 -4.3829
-55 3 13 -22.4202 -2.9923
-55 3 14 -5.7464 3.2635
-55 3 15 -14.0628 2.0236
-55 3 16 16.1006 2.1468
-55 5 2 5.2848 1.4244
-55 5 3 25.1172 1.9417
-55 5 4 1.7045 -4.4635
-55 5 5 8.6777 -1.9093
-55 5 6 15.2487 -0.5751
-55 5 7 -0.6550 -1.3064
-55 5 8 2.6800 6.5048
-55 5 9 -10.8320 1.8251
-55 5 10 -9.4323 -2.8063
-55 5 11 -30.0923 -1.1345
-55 5 12 -21.8558 -4.8495
-55 5 13 -22.0346 -0.5269
-55 5 14 -26.2112 0.8758
-55 5 15 -23.5469 -1.7017
-55 7 5 -12.0672 -2.6968
-55 7 6 19.6325 -1.3317
-55 7 7 -8.3369 -1.1871
-55 7 8 5.3437 2.7753
-55 7 9 0.8192 0.4412
-55 7 10 24.6964 0.5847
-55 7 11 -5.6547 1.1063
-55 7 12 -2.9166 -3.9914
-54 0 2 12.7729 0.8123
-54 0 4 29.4381 -0.7218
-54 0 6 -0.0339 -0.8744
-54 0 8 -24.0786 2.8878
-54 0 10 -10.4112 0.7246
-54 0 12 8.1714 -4.0150
-54 0 14 12.1684 1.1394
-54 0 16 28.6812 5.5478
-54 0 18 29.1696 3.3085
-54 2 1 -6.1301 0.3996
-54 2 2 2.6947 -0.4683
-54 2 3 2.2614 -1.4960
-54 2 4 9.8758 -2.2001
-54 2 5 32.6140 0.0506
-54 2 6 5.5067 0.3741
-54 2 7 4.0935 1.2302
-54 2 8 -9.4507 0.3024
-54 2 9 0.3128 0.5162
-54 2 10 0.0537 -1.9419
-54 2 11 -2.5489 0.8458
-54 2 12 0.1886 -2.8868
-54 2 13 11.2642 1.6234
-54 2 14 11.3716 4.5517
-54 2 15 14.6342 -0.5681
-54 2 16 -17.4434 3.2923
-54 2 17 3.4366 -2.1243
-54 2 18 4.1433 -2.8705
-54 4 1 -6.8002 0.0406
-54 4 2 6.7973 5.6821
-54 4 3 -6.4525 -0.4276
-54 4 4 -12.7808 -0.9827
-54 4 5 11.0571 -2.5624
-54 4 6 -2.8798 -0.6108
-54 4 7 2.6963 0.9908
-54 4 8 -11.5785 0.3298
-54 4 9 12.2096 -0.3403
-54 4 10 -3.5285 -3.1128
-54 4 11 -3.6326 1.0813
-54 4 12 22.3114 0.8534
-54 4 13 7.6150 -3.1106
-54 4 14 1.0075 -0.2649
-54 4 15 18.6633 -0.9561
-54 4 16 -17.8640 2.1190
-54 4 17 -8.9660 4.0239
-54 6 1 -3.2503 -0.1014
-54 6 2 -4.0683 0.8117
-54 6 3 2.6961 4.3015
-54 6 4 5.4111 -1.6596
-54 6 5 -6.9860 -1.8548
-54 6 6 -7.8063 -3.0375
-54 6 7 8.7778 -0.2360
-54 6 8 -1.0268 2.7081
-54 6 9 28.6637 3.8736
-54 6 10 2.6353 1.1667
-54 6 11 -1.6904 2.0446
-54 6 12 30.2177 -0.8035
-54 6 13 13.1594 -2.6016
-54 6 14 8.3966 -2.9206
-54 6 15 -10.3634 1.4864
-54 6 16 -23.0852 2.5636
-54 8 3 3.2315 0.9385
-54 8 4 -14.8119 -1.1786
-54 8 5 4.5948 1.7950
-54 8 6 -32.0089 -3.3708
-54 8 7 21.7174 -4.6241
-54 8 8 -20.8305 2.1615
-54 8 9 10.5396 2.2846
-54 8 10 2.0534 3.2074
-54 8 11 -9.6065 0.8356
-54 8 12 0.9029 -1.6133
-54 8 13 9.0299 1.9324
-53 1 1 -4.9266 0.9584
-53 1 2 3.6734 -2.2520
-53 1 3 8.1607 2.0984
-53 1 4 0.5115 -1.0054
-53 1 5 9.5605 0.7533
-53 1 6 -9.5421 2.6812
-53 1 7 -4.5994 -0.4664
-53 1 8 31.8476 0.2260
-53 1 9 -15.5115 0.0686
-53 1 10 -9.9048 -3.2121
-53 1 11 -19.0323 1.1792
-53 1 12 3.0719 1.0334
-53 1 13 -7.3544 -0.2266
-53 1 14 -9.6257 4.3600
-53 1 15 -9.2563 -1.8324
-53 1 16 -11.4206 0.8642
-53 1 17 5.4368 3.1094
-53 1 18 -13.1509 0.9795
-53 1 19 -1.5985 3.2372
-53 3 1 3.5810 -0.3707
-53 3 2 -4.9121 1.9527
-53 3 3 14.5059 -1.9055
-53 3 4 -7.4133 -0.4098
-53 3 5 -10.4652 0.1563
-53 3 6 17.7209 0.0720
-53 3 7 -28.5118 -0.2704
-53 3 8 29.8303 1.3022
-53 3 9 -14.6273 0.6033
-53 3 10 -0.8691 0.4639
-53 3 11 -23.9453 1.2473
-53 3 12 5.9793 -1.6535
-53 3 13 -21.7251 -1.6875
-53 3 14 0.9794 1.4451
-53 3 15 -1.2459 0.3448
-53 3 16 13.4179 2.6862
-53 3 17 -7.9211 1.5448
-53 3 18 20.6675 4.4867
-53 3 19 -5.6359 -0.2416
-53 5 1 26.5186 -0.5843
-53 5 2 -4.1803 3.3339
-53 5 3 29.6559 0.5171
-53 5 4 14.4010 -1.7613
-53 5 5 -18.7284 -0.9713
-53 5 6 38.4917 -1.0767
-53 5 7 -19.7733 0.2202
-53 5 8 12.5834 2.6045
-53 5 9 -30.0449 1.1636
-53 5 10 -9.4403 0.5813
-53 5 11 -37.1739 -0.5601
-53 5 12 -24.9440 -4.4120
-53 5 13 -18.3317 -0.1245
-53 5 14 -29.3560 -0.6297
-53 5 15 -6.1435 -0.8114
-53 5 16 21.4340 0.8136
-53 5 17 -4.8031 -2.2739
-53 5 18 12.8800 2.7282
-53 7 1 3.0200 -1.2818
-53 7 2 -7.8161 3.1372
-53 7 3 -24.2653 2.5359
-53 7 4 25.0914 2.6712
-53 7 5 -9.0389 -1.2882
-53 7 6 39.1442 -1.7364
-53 7 7 -5.6531 0.0623
-53 7 8 14.3056 1.6021
-53 7 9 6.9638 0.6591
-53 7 10 27.3387 -0.0854
-53 7 11 -5.6441 1.8646
-53 7 12 -19.2029 -3.6164
-53 7 13 16.4362 1.1618
-53 7 14 -20.3759 -2.8069
-53 7 15 4.6901 -3.9079
-53 7 16 3.1257 0.2061
-53 9 2 1.3762 -2.9779
-53 9 3 3.7335 4.4637
-53 9 4 13.9841 3.1159
-53 9 5 1.8630 -0.1849
-53 9 6 17.1622 -2.3162
-53 9 7 -5.6112 -1.4072
-53 9 8 22.3300 -2.3942
-53 9 9 -17.1745 -1.6640
-53 9 10 21.7012 3.4249
-53 9 11 3.3798 4.5449
-53 9 12 -27.4754 1.6915
-53 9 13 11.0843 -1.7398
-53 9 14 -6.3937 -2.8936
-52 0 2 4.3379 4.9516
-52 0 4 22.2759 -0.6212
-52 0 6 -0.9713 -2.1475
-52 0 8 -33.6927 -1.0847
-52 0 10 -2.2148 3.6390
-52 0 12 4.4164 0.8861
-52 0 14 7.1292 -3.8664
-52 0 16 17.8377 -0.5225
-52 0 18 39.6099 6.1775
-52 0 20 23.9872 5.2676
-52 2 1 -13.9559 1.8046
-52 2 2 -3.4980 0.9551
-52 2 3 1.9893 0.4428
-52 2 4 -4.4698 -1.7790
-52 2 5 40.6324 -1.5199
-52 2 6 -0.1293 -0.2239
-52 2 7 12.1697 0.7554
-52 2 8 -17.8006 0.6920
-52 2 9 15.5427 1.7580
-52 2 10 -9.7103 0.2138
-52 2 11 -1.4791 -0.4823
-52 2 12 1.3012 -1.0037
-52 2 13 -5.8205 -0.9039
-52 2 14 -7.7093 0.7399
-52 2 15 7.3940 0.8393
-52 2 16 -12.6645 1.1272
-52 2 17 24.3224 0.5970
-52 2 18 24.3253 -0.5641
-52 2 19 41.1912 -1.0180
-52 2 20 13.6615 -2.4254
-52 4 1 -16.9050 0.2861
-52 4 2 -16.1644 -0.4693
-52 4 3 9.1313 1.2724
-52 4 4 -13.9505 -2.4514
-52 4 5 22.3480 -0.7279
-52 4 6 4.3016 1.4694
-52 4 7 11.4999 -1.0061
-52 4 8 -21.7616 2.0275
-52 4 9 11.9808 -0.6383
-52 4 10 -8.7821 -2.6835
-52 4 11 -6.4104 1.6314
-52 4 12 2.7570 -1.4168
-52 4 13 8.1026 -0.5794
-52 4 14 -4.7044 1.4960
-52 4 15 -2.7098 -0.2677
-52 4 16 -12.1254 1.7569
-52 4 17 -23.8486 2.8091
-52 4 18 -19.8536 0.4839
-52 4 19 5.8244 2.5953
-52 4 20 -19.8017 0.9501
-52 6 1 -9.6498 -0.5556
-52 6 2 11.2566 1.8141
-52 6 3 5.6773 0.2276
-52 6 4 22.2501 -0.1625
-52 6 5 0.8749 -1.0086
-52 6 6 -17.4976 -1.2001
-52 6 7 14.6049 0.1039
-52 6 8 -9.5660 2.1409
-52 6 9 21.5535 0.0652
-52 6 10 -21.4362 -0.8412
-52 6 11 -21.6350 2.0171
-52 6 12 8.4151 -1.4378
-52 6 13 -2.5347 -1.0793
-52 6 14 1.6745 -1.3914
-52 6 15 -16.4794 0.4237
-52 6 16 -28.6922 1.8760
-52 6 17 -19.8523 -1.2130
-52 6 18 -33.1179 4.7938
-52 6 19 -23.0489 -1.3859
-52 8 1 2.7163 -3.8390
-52 8 2 2.2040 0.6112
-52 8 3 15.9281 0.1699
-52 8 4 -16.4024 0.3900
-52 8 5 20.9092 1.1020
-52 8 6 -31.6774 -2.1814
-52 8 7 23.6712 -1.7974
-52 8 8 -23.7009 1.2872
-52 8 9 7.2581 1.0520
-52 8 10 4.5448 1.4370
-52 8 11 -10.9709 -0.9034
-52 8 12 6.2349 -2.0502
-52 8 13 9.5515 1.7325
-52 8 14 11.0822 -2.1090
-52 8 15 8.8977 1.2621
-52 8 16 -17.2871 -1.8812
-52 8 17 -15.3388 -5.3583
-52 10 2 -4.2372 1.1121
-52 10 3 1.7304 -0.1108
-52 10 4 10.8323 1.7454
-52 10 5 17.6015 5.3124
-52 10 6 -11.6019 0.8149
-52 10 7 -3.5348 -2.1342
-52 10 8 -17.1208 -3.1269
-52 10 9 18.3208 -2.1812
-52 10 10 -0.1742 1.3971
-52 10 11 0.5873 -0.1148
-52 10 12 -2.2119 2.4616
-52 10 13 -27.4893 6.3722
-52 10 14 13.9769 -3.3464
-51 1 1 -1.3032 2.1070
-51 1 2 10.0551 -1.6077
-51 1 3 4.6189 -0.5096
-51 1 4 7.7896 -1.0732
-51 1 5 15.9975 0.2784
-51 1 6 -11.4739 -0.0909
-51 1 7 0.3027 0.4022
-51 1 8 27.2534 2.5355
-51 1 9 -12.6318 -0.8315
-51 1 10 -8.3955 -1.2592
-51 1 11 -0.9433 0.7075
-51 1 12 8.7286 -2.7579
-51 1 13 -0.4019 1.0457
-51 1 14 15.6335 2.1071
-51 1 15 12.6502 -0.5089
-51 1 16 -2.2844 4.2168
-51 1 17 -2.2847 -0.9454
-51 1 18 -22.4265 0.5502
-51 1 19 -21.7920 2.0231
-51 1 20 -35.9738 0.2393
-51 1 21 -14.6710 0.7513
-51 3 1 -5.5668 -1.3654
-51 3 2 10.2870 2.4255
-51 3 3 20.3529 0.0675
-51 3 4 -3.2926 0.8221
-51 3 5 -14.3901 0.1782
-51 3 6 12.6627 -1.2184
-51 3 7 -28.6933 -1.2255
-51 3 8 17.6783 -0.3606
-51 3 9 -9.5964 0.4287
-51 3 10 7.3388 0.4372
-51 3 11 -11.5742 0.7417
-51 3 12 18.9093 0.3143
-51 3 13 0.9541 0.5433
-51 3 14 -2.2249 -0.8383
-51 3 15 8.8809 -1.3646
-51 3 16 -0.4548 0.1501
-51 3 17 -12.0617 -0.6634
-51 3 18 18.7478 2.4498
-51 3 19 -8.5900 1.4554
-51 3 20 11.2747 4.3899
-51 3 21 -0.2684 1.0861
-51 5 1 34.6258 1.0948
-51 5 2 4.7144 1.4335
-51 5 3 -1.4410 0.5043
-51 5 4 20.5117 -0.6435
-51 5 5 -37.0669 -0.5174
-51 5 6 23.9310 -1.1926
-51 5 7 -12.2187 -0.8093
-51 5 8 -0.5424 -1.0097
-51 5 9 -24.6101 1.5364
-51 5 10 -6.6595 1.7868
-51 5 11 -5.8158 0.6767
-51 5 12 0.9003 -0.6607
-51 5 13 2.5834 -0.1162
-51 5 14 -10.7055 -0.0842
-51 5 15 5.5822 -0.3813
-51 5 16 7.2036 0.5764
-51 5 17 -6.0253 0.3327
-51 5 18 21.6607 3.2381
-51 5 19 -2.0723 -0.2567
-51 5 20 34.1740 1.0848
-51 7 1 12.4196 -2.0279
-51 7 2 -9.5372 1.1151
-51 7 3 -17.4293 1.7585
-51 7 4 2.2724 -0.5109
-51 7 5 -2.8113 0.1433
-51 7 6 14.0458 -0.1579
-51 7 7 4.2779 0.5536
-51 7 8 8.4310 1.2982
-51 7 9 15.3120 -0.4168
-51 7 10 32.8463 0.4426
-51 7 11 -6.8836 1.0226
-51 7 12 -9.2908 -1.5482
-51 7 13 6.4356 0.7287
-51 7 14 -21.4773 -0.5320
-51 7 15 -0.8404 -1.2293
-51 7 16 9.3428 0.8756
-51 7 17 -10.2258 -0.3354
-51 7 18 25.8160 -0.0969
-51 7 19 -6.8701 0.1034
-51 9 1 -10.4224 -2.2300
-51 9 2 8.5932 -2.9769
-51 9 3 -1.0892 1.3696
-51 9 4 1.0056 1.3361
-51 9 5 -11.5153 -0.6090
-51 9 6 9.7545 -1.6687
-51 9 7 -6.0124 0.1368
-51 9 8 22.3621 0.5611
-51 9 9 -23.5196 -1.9312
-51 9 10 14.6533 1.3732
-51 9 11 -0.9855 2.3439
-51 9 12 -9.0058 0.1915
-51 9 13 13.1521 -0.8915
-51 9 14 4.7049 -2.0580
-51 9 15 -8.0987 0.3628
-51 9 16 18.7516 -5.2072
-51 9 17 -12.2680 -0.6032
-51 11 1 -4.9197 -3.0330
-51 11 2 10.3664 -1.7979
-51 11 3 8.0113 -1.4265
-51 11 4 -8.6339 1.6174
-51 11 5 -7.0200 0.5789
-51 11 6 9.8013 1.5422
-51 11 7 -6.1144 2.8004
-51 11 8 1.1880 -0.9387
-51 11 9 -12.8294 -3.3952
-51 11 10 15.5480 -2.7304
-51 11 11 10.1785 0.1741
-51 11 12 18.3086 3.5415
-51 11 13 2.2339 -0.2235
-51 11 14 -4.6969 -1.8262
-50 0 2 7.7725 -2.3890
-50 0 4 23.8914 1.2347
-50 0 6 4.8189 1.3096
-50 0 8 -26.4104 -3.2691
-50 0 10 -7.3927 -2.2410
-50 0 12 -2.3813 3.8588
-50 0 14 -0.7586 2.6354
-50 0 16 -20.4745 -4.0082
-50 0 18 14.0926 -1.3966
-50 0 20 21.0431 7.9649
-50 0 22 16.2969 4.9023
-50 2 1 -2.8163 -0.0979
-50 2 2 -3.4519 1.8771
-50 2 3 -1.0716 1.4717
-50 2 4 -16.8832 0.3358
-50 2 5 12.9844 -0.5701
-50 2 6 10.6887 -0.4470
-50 2 7 -4.6157 -1.5665
-50 2 8 -3.1337 0.6604
-50 2 9 12.3383 0.4569
-50 2 10 -4.9699 1.0012
-50 2 11 -14.7612 0.5470
-50 2 12 2.4734 -0.2223
-50 2 13 -11.1480 -1.2486
-50 2 14 -12.9638 0.1823
-50 2 15 11.7100 -0.4594
-50 2 16 4.6557 0.9895
-50 2 17 31.1349 1.9082
-50 2 18 29.9867 -0.0348
-50 2 19 43.2237 -0.0759
-50 2 20 9.3510 0.1745
-50 2 21 7.2595 -1.2796
-50 2 22 -8.3751 -2.1438
-50 4 1 -8.0929 -1.5752
-50 4 2 -33.1376 1.2629
-50 4 3 13.5288 -0.4903
-50 4 4 12.2709 0.7839
-50 4 5 -5.0060 0.8052
-50 4 6 26.4077 -1.5759
-50 4 7 -1.5964 -0.2133
-50 4 8 -10.1357 2.0934
-50 4 9 8.4258 -0.0983
-50 4 10 -2.7571 1.4782
-50 4 11 -3.3170 1.4097
-50 4 12 -16.6036 -3.2546
-50 4 13 7.6622 -0.3795
-50 4 14 -5.2457 -0.5436
-50 4 15 -12.2445 -0.5924
-50 4 16 5.6450 2.5592
-50 4 17 -14.4922 1.8175
-50 4 18 -8.0608 1.8555
-50 4 19 0.0014 0.7627
-50 4 20 -11.2262 1.1030
-50 4 21 -13.5977 0.6348
-50 4 22 -4.9864 0.1870
-50 6 1 -18.6410 -0.8672
-50 6 2 16.3051 1.6650
-50 6 3 8.0598 -0.8189
-50 6 4 29.6794 0.7233
-50 6 5 9.7091 1.3962
-50 6 6 -1.3982 -1.4360
-50 6 7 12.3688 0.1458
-50 6 8 -0.8179 0.9740
-50 6 9 8.8171 -0.6512
-50 6 10 -36.0016 0.4879
-50 6 11 -25.2939 2.1057
-50 6 12 -17.0925 -1.1071
-50 6 13 1.7317 -0.2723
-50 6 14 -3.3424 -0.4009
-50 6 15 1.1736 -0.1417
-50 6 16 -23.7553 1.2868
-50 6 17 -15.1902 -2.3012
-50 6 18 -36.9621 3.0364
-50 6 19 -37.9702 -1.9588
-50 6 20 -29.6412 4.2253
-50 6 21 -25.0391 1.1831
-50 8 1 -10.6894 1.6635
-50 8 2 5.3096 -0.3054
-50 8 3 13.3499 1.5658
-50 8 4 15.5954 0.9612
-50 8 5 26.8383 0.4206
-50 8 6 -4.6001 -0.5345
-50 8 7 11.4855 -1.0334
-50 8 8 -7.2487 -0.8210
-50 8 9 0.9668 -0.0560
-50 8 10 -3.7244 -0.1140
-50 8 11 5.5021 0.2160
-50 8 12 -21.2248 0.1044
-50 8 13 5.2032 1.1324
-50 8 14 -10.1820 -2.0595
-50 8 15 7.0103 0.4294
-50 8 16 -18.2518 -1.8662
-50 8 17 -13.2776 -4.6783
-50 8 18 -12.0147 1.3410
-50 8 19 -6.5224 -3.7096
-50 10 1 -19.7993 2.4613
-50 10 2 2.2235 1.0864
-50 10 3 -0.0966 -0.5872
-50 10 4 11.9474 0.1081
-50 10 5 33.4834 1.7875
-50 10 6 -10.7656 0.3267
-50 10 7 8.5744 -1.2193
-50 10 8 2.8187 -2.0220
-50 10 9 21.8117 0.7181
-50 10 10 -0.2753 1.7867
-50 10 11 -9.4774 -0.9717
-50 10 12 -18.3149 1.3034
-50 10 13 -26.9018 2.9971
-50 10 14 1.0550 -2.9451
-50 10 15 3.4191 4.6641
-50 10 16 -16.9042 1.3416
-50 10 17 3.1610 -2.6896
-50 12 1 -10.8845 0.1067
-50 12 2 -18.4366 1.4736
-50 12 3 -3.8859 -3.5082
-50 12 4 11.1740 -3.0427
-50 12 5 13.2778 0.4901
-50 12 6 -32.2289 3.0938
-50 12 7 27.7589 3.3780
-50 12 8 -27.1984 -0.2792
-50 12 9 27.8695 0.1213
-50 12 10 -10.7860 -0.9764
-50 12 11 7.5223 -4.8047
-50 12 12 -30.2472 -1.4137
-50 12 13 6.5671 1.4534
-50 12 14 -29.8420 0.7565
-49 1 1 -0.4543 1.1177
-49 1 2 -2.4206 2.5916
-49 1 3 4.6805 -1.7250
-49 1 4 4.4182 -1.4418
-49 1 5 31.7768 -1.1377
-49 1 6 -10.1328 -2.2853
-49 1 7 14.8659 0.6761
-49 1 8 4.0859 2.0554
-49 1 9 -3.9565 0.1418
-49 1 10 -10.5418 3.0601
-49 1 11 7.7834 -1.0141
-49 1 12 8.5469 -0.9176
-49 1 13 7.5934 -0.9818
-49 1 14 16.0176 -3.9143
-49 1 15 16.6968 2.3278
-49 1 16 7.6973 1.8608
-49 1 17 -10.8529 0.1821
-49 1 18 -1.9544 4.3969
-49 1 19 -13.3468 -0.9713
-49 1 20 -15.8719 -0.4782
-49 1 21 -0.1726 -0.1994
-49 1 22 9.9769 -0.6107
-49 1 23 2.0471 -1.4478
-49 3 1 -7.9280 0.4985
-49 3 2 10.6205 -1.0717
-49 3 3 22.6583 1.6743
-49 3 4 -6.6356 -0.6294
-49 3 5 -8.5340 -0.9499
-49 3 6 1.4366 1.2269
-49 3 7 -6.6507 -0.5130
-49 3 8 -0.2524 0.2318
-49 3 9 -0.9801 0.9660
-49 3 10 3.8960 -1.8212
-49 3 11 2.3465 -0.3684
-49 3 12 10.1169 0.5093
-49 3 13 5.5720 0.6788
-49 3 14 4.8738 -0.8903
-49 3 15 4.5978 -0.2218
-49 3 16 6.7509 -0.7482
-49 3 17 -3.1888 -1.2755
-49 3 18 11.8779 0.5162
-49 3 19 7.7144 0.2069
-49 3 20 8.9670 2.4974
-49 3 21 -0.4968 2.9023
-49 3 22 -0.6115 4.9286
-49 3 23 -13.1200 4.7832
-49 5 1 20.9722 -0.0478
-49 5 2 22.2402 -0.3333
-49 5 3 -8.9384 1.2112
-49 5 4 14.2759 0.2545
-49 5 5 -15.6865 0.6664
-49 5 6 -13.5220 0.8292
-49 5 7 0.6633 -1.5986
-49 5 8 -20.6653 -0.6496
-49 5 9 -21.1401 0.2517
-49 5 10 -6.9505 -0.3091
-49 5 11 7.6932 0.5360
-49 5 12 13.6934 0.6287
-49 5 13 -7.1434 0.7914
-49 5 14 4.1125 1.2005
-49 5 15 -9.0968 -1.4480
-49 5 16 -8.4731 0.6409
-49 5 17 -19.6930 -0.5998
-49 5 18 15.6217 1.5521
[truncated: 586,132 more chars]
